# Supplementary material for: Protein S-Acyl Transferase GhPAT27 Was Associated with Verticillium wilt Resistance in Cotton
Source: Plants (Basel). 2022 Oct 18;11(20):2758. doi: 10.3390/plants11202758 (PMC9611673; doi:10.3390/plants11202758)
Supplement: Supplementary file 1 [file plants-11-02758-s001.zip]

Archive with 3 entries (3 files):
- Table S1 PAT protein sequence.xlsx
- Table S2 Cis-acting element.xlsx
- Table S3 Primer sequences used in this study..xlsx
