# Supplementary material for: Protein S-Acyl Transferase GhPAT27 Was Associated with Verticillium wilt Resistance in Cotton
Source: Plants (Basel). 2022 Oct 18;11(20):2758. doi: 10.3390/plants11202758 (PMC9611673; doi:10.3390/plants11202758)
Supplement: Supplementary file 1 [file plants-11-02758-s001.zip › Table S1 PAT protein sequence.xlsx]

## Sheet: Gh
>Gh_A01G201000.1
MASSEIEVVPSESEPKTTQQQNSTQQIAIIDVFSASAYGDFDKLRKFVEEDGAPLATPDGNSYYALQWAALNNFSDIAQYIIDHGGNVNATDNNQQTALHWAAVKGSIAVADVLLQNGARVEAADLNGYRAVHIAAQYGQTAFLNHIVAKYHAEYDAPDNCGRSPLHWAAFKGFSDTIRLLLFRDAFQGKQDIEGCTPLHWAALRGNVEACMVLVHAGTKQELLLKDKAGNTPLKLASDKGHRQIARLLSKAERANSKRLFDKIHGGKMGEVGYAPILFCVIIVLIILFINSVLATPTLPKVTAIVGLWGWIGVSLGIGSLIMFYRCCSKDPGYIKKSRRSDGYEDTEDPLLNIELNNASVWTGNWDQLCPTCKIIRPVRSKHCPICKHCIEQFDHHCP…
>Gh_A01G217400.1
MHSTELKDRTKRSMRTSKSQVYDSSSIEIDPSPPNSTPKRSYQVWKGNNKFCCGGRIILGPDASSLFLTSFLIGCPAIAFCIKMALHIKPQDTIFNHQILLGGLILTVLDLGFLFLTSFGDPGIIPRNTKPPEASSDDDDLCKSTSFDWANGKTGTLRLPRIKEVKLETGETVQVKFCETCLLYRSPRASHCSICNNCVQRFDHHCPWVGQCIGARNYSFFICFISSSTALCIYVFTCSWVNILRQRTSFWTAISRDILSVILILYCFIVVWFVGGLTVFHFYLISTNQTTYESFRYRYDRKENPFNKGILSNFRQVLFSKISPSLINLRAWTSEDDTGLSVIDDNGDSETGSKNFDVEMGVPKLLQKIDFDGFDNKPSNSKNQDFHDQTKFGIA
>Gh_A01G248800.1
MKRGFSFSVTVVVSAIVFIYFCTVFVFIDRWFGLMTSPGIMNAIAFTGVAFMCVLNYAYAILADPGRVPSSFMPDIEDPEVPIHEIKRKGGDLRFCQKCSCFKPPRAHHCRVCKRCILRMDHHCNWINNCVGHANYKVFFVFVVYAVIACIYSLILLVGSLMNDSQNDKQHSADTFRVAYVISGLLLVPLSVALSVLLGWHIYLILQNKTTIEYHEGVRAMWLAEKGGTVYKHPYDLGAYENLTTVLGPSIFCWICPFSRHIVILPHRCRHLAKKTITVVTTTDNRQG
>Gh_A02G074800.1
MEKRVCEVWKGSNKFILGGRLIFGPDAKSLLVTLLLITVPVIIFCVFVARHLRHAFSPYNAGYAILAVAIVFTIYVLILLFLTSARDPGIIPRNSHPPEEEFRYDSSVSAEVGGRQTPSLQFPRTKEVMVNGVHVRVKYCDTCMLYRPPRCSHCSICNNCVERFDHHCPWVGQCIGLRNYRYFFMFVSSATLLCIYVFSMSALYIKVLMDDHQGTVWKAMKESPPSVILMAYCFISLWFVGGLTGFHLYLISTNQTTYENFRFRADNRINVYNLGCPSNFLEVFCTKIKPSKNNFRAFVREEVSRPTLQSIQGAEAEDIGGGDPRPKVEDDLEIGEDLLKISQRRNIEEIDEDIRSRGSNGPAHTALEVDAILDSDHRAPTIRSETRHSSWGRRSGSWE…
>Gh_A02G139500.1
MGVKKYQIYDSSSFDMPKPTRKRIYQAWQGNNKFCCGGRMLLGPDASSLFLTSFLIGCPSIAFCIKMSVNVKEDDSLNFHILIGGLILTVLDLSFLFLTSSGDPGIIPRNSKASEPPSEESKKSPQGPPWDWAINKTNLKIPKVKDIVLKNGQTVKVKFCETCLLYRSPRASHCSICNNCVQKFDHHCPWVDQCIGLRNYPFFICFLSSSTALCIYVFSCSWINIRRQPQGLWTAMSRDVLSVILIVYCFLAVWFVGGLTVFHFYLICTNQTTYESFRYRYDKKKNPFNKGVLRNFKEVFLARIPPSELNLRAWVSEDGNLSIKDDKSIKFDMEKELKHNQDSAKFPSH
>Gh_A02G139600.1
MAPNSDPTKSKRLYQVWKGSNRFFCGGRLIFGPDVASLFLSTFLIAGPAIAFCIRMYIKIKHENTNAGRCYSILILGALLSALDLLFLFFTSGRDPGILPRNSKPPESDEALDVTTPSMEWVNGRTPHLKLPRTKDVIVNGHTVKVKYCDTCLLYRPPRASHCSICNNCVQRFDHHCPWVGQCIGIRNYRFFFMFISTSTILCLYVFVCSWINVLEKEAGNDSNIWKAMSHDILSIILIVYCFIAVWFVGGLTVFHFYLICTNQTTYENFRYRYDKKENPYNKGTTGNLGEMFLSKIPPSLNDFRSFVEESEHMVMGSMMPNFMKGHISSKEKIDIEMGNRLAEDTGYSLPEILRNLEFDDFEDELMIKQEGERDMDSFFLEGQDMKPSDVISILGSGT…
>Gh_A02G207100.1
MTTVMGICRSFRDRAFARFFHCFPCLSDPARRSSWGLKVTLVMLHLIFVGILFVFDGDLIEKTKKEPWYTALYLLLLLATLVQYFITSGSSPGYVVDVMRAVNETNVIYQKSSMASKQPASSQNGSLNVVIEGSQSGRNFQGSNPSSWTKLVMDMYPPGTSIRSCTCSYCNVEQPPRAKHCHDCDKCVLQFDHHCVWLGSCVGQDNHCKFWWYICEETALCLWTGILYIMYLKANISRPWWKDAIMILLLIALSISIIFLLLLLLFHSYLVLTNQTTYELVRRRRIPYLRRIPERVYPFSKGICRNLYNFCCVRSSIYSLEPLPSSQELEEK
>Gh_A03G054400.1
MLAWSKSIGRCTVSFISVLLTQLALFLVPLFFSASPILIQLTLSALVLVVVLGFGGWCKRLLGFNASAPAFVFCSIFFIWGVHIAIVRQAISPVMDVLFNVEMIMLIIGLFRIMLKDPGFVVSESFSLGKLNDNSVLGVQTHNESSLLQMRARYCKSCQTYVQGFDHHCPAFGNCIGQKNYVLFMVLLVGFITAEISYIVCSSQFTSKFRVLEENRVESGSILVMARSTLLFCVLQVLWQGPFLIWHVYCICFNIRTEEWVNWKNYPAFQLNASSLSGENYQETSFKNPHNKGILQNVKEFLTLK
>Gh_A04G122000.1
MYRAPFPAQLSVFDRRVIDNNATDVRVYQVWKGSNKFFLGGRVIFGPDVRSIFLTISLIVIPVLLFCAFVSRRIIYAFDKHLGKLIIFILILLTVYDLILLLLTSGRDPGIIPRNSHPPELEEDGSTMSTDWLGSQSSAGVPNLPPTKDVVVNGVIVKVKYCQTCMLYRPPRCSHCSICNNCVERFDHHCPWVGQCIGKRNYRFFFMFVSSTTILCLYVFVFSWVTIKKIMAEYDCNLWSAFLKSPVSGILILYTFMTAWFVGGLTVFHLYLICTNQTTYENFRYRYDSKRNPYNRGCVHNVSEVFLSKIPKSKSNFREMVKVDSSSLFGSTMSLARPMSPNIGKKSFDIETGKRQAVVAEDFEDIHSQIDSVGGLERCGTQPRHIIQCENSNWEISPD…
>Gh_A04G170800.1
MRKHGWQLPSHPLQVVAVAVFLALGFAFYVFFAPFVGKKMFQYIVMGIYTPLITCCFGLYIWCAAADPADPGVFKSKKYLIIPESGKYSGPKDCKLGGGSATTLHDDNDALVGGKTAEKDTAATDETLKDGAVELEGNDGSMKQSSCLLWIFSPCAVICKCCGSNEESSEQQMSEDGMFYCSLCEVEVFKYSKHCRVCDKCVNHFDHHCRWLNNCIGKRNYRQFFTLMVSAILLLILQWSTGILVLICCFVDRKQFSLDISTKLGSSFSLVPFIIVVALCTILAMVATLPLAQLFFFHILLIKKGISTYDYIIALREQEQELQGVGGQQSPQMSPASSLTGLSSASSFSTFHRGAWCTPPRLFLEDQFDVVPPDTGSVSSFGKKMVREEPIKKKNPGAV…
>Gh_A05G010000.1
MSEVEVVEEVLPLKQSGDVVANGNGYRGGNNGVIEAPGLVEYEGCSLTETDGLGYYALQWAALNNRTAAAQYSRFFSFILHGGDVHATDHNGQTALHWSAVRGAIQVAELLLQEDAAVDAADINGYQIAHVAAQYGQTAFLYHVVSKWNADPDARCFADCIRLLLFLDAHRGRQDKEGCTPLHWAAIRSNLEACTVLVQAGKKEDLMVTDNGGLTPEQLASDKNHRELAIFLGNARRLYKKGCDGNNNFGQLSKLRLSPVLWCSSLLLMVTYIQSVLMAPYLPRLTAGFGLLAWSGVFLASAGLVLFYRCSRKDPGYIRMNVHDLQNMKDDEPLLKIERNNPALLAGNWSQLCVTCKIVRPLRAKHCSTCNRCVEQFDHHCPWVSNCIGKKNKWDFFLF…
>Gh_A05G162000.1
MVRRHGWELPAHTFQVVAITVFFLLSVAYYAFFAPFLGKDIYEYVAIGVYSIVALSVLILYVRCTAIDPCDPGILLEADKTPTRKSHTEMDLSGNASSIEEPCKIRVKYGRQYNRHCSQWCSKLGGFFCACLVKEDCCKNEDLLQQQSGEEDALFCTLCNAEVRKFSKHCRSCEKCVDGFDHHCRWLNNCVGRKNYISFVCLMAASLIWLIVEFGVGIAVLVRCFTDRKGTESEITEKLGVGFSRPPFATVVAICTAVSFLAFVPLGELFFFHIILIRKGITTYEYVVAMRTQSEPPGQSADGGDQQSMPSSPTSSAVTATSGRSSLGKRLQYKGAWCTPPRIFMEHQDEIVPHLDPGRLPSTVDPDAVQPPDKGKRLPQRPVRISAWKLAKLDSNEAV…
>Gh_A05G258700.1
MEKRVYEVWKGSNKFFLGGRLIFGPDARSLPVTLLLISVPSIIFCIFVARHLRHRFSPYNAGYAIMVVAVVFTIYVLIILFLTSARDPGIIPRNSRPPEEEPHHDSSVPAQAGNRHTPGRQFPRTKEVMVNGMQVRVKYCSTCMLYRPPRCSHCSICNNCVERFDHHCPWVGQCIGLRNYRFFFMFVSSTTLLCIYVFSMSALYIKVLMDDNHRTVWEAMKESPPSVVLMAYCFIALWFVGGLTGFHLYLIGTNQTTYENFRHRADNRINIFDRGCPSNFDEIFCTKLNPSKNNFRALVQEEVPRPTEEAKAEDVGGDTHPKIEVDLENCQDLLKIIDLSKISQRQNDEENDSRESTDPLRSTLEADSIMGINHRASVNMTMIRSDPEPSSYGNSSSEI…
>Gh_A05G301400.1
MAESGKQHLVTAVTEEKGTTCWGCGLGLLLPTLGSAFKCGWCGAITNHNLSKNQNQCLLWRRLRDRCFVSFLFSFMLFVICGGVWAAFPIIFLVSYTSGIVHSVITTILALTTISTFGLSAFQCAGAPPMILWGSYTVVGKGELENYTFCHYCSKPKSPRAHHCRSCGMCILDMDHHYPFIGNCVGAANHRHFIAFLISAIFSTIYVTVMSAYTSFLIWPPLRYKPPEHSTIFSTGLVMLASREGLVALLSSAMELPVRGLVLIYLFIASISQLCYIYEGRTYLSHLSSREGDHVKEKDCQNLLRFFGCRYSMLRFLPTLRNSRKRHKT
>Gh_A06G057800.1
MSSEIEVVEEAVPLKQLSGVVANGNEYGGGHHGVVGDVADDESLKNDVYTAAAYGDLEKLQRLVESEGCSLSEPDGLGYYALQWAALNNRTAAAQYIIEHGGDVHAVDHNGQTALHWSAVRGAVQVAEVLLQEGARVDAADIYGYQITHVAAQYGQTSFLYHVVSKWNADPDLPDNDGRSPLHWAAYKGFADCIRLLLFLDAHRGRQDKEGCTPLHWAAIRGNLEACTVLVQAGKMEDLTVTDNSGLTPEQLASEKNNRQVAFFLGNARRLLEKRCDGNSRLGRFTRLRLAPLLWCIILLLLATYIQSVIMDANLPKLMAGFSFMAWFGVILASTGLVMFYRCSSKDPGYIKMNVHDPQNMKDDEPLLKIETNNPSLLAGNWSQLCATCKIVRPLRAKH…
>Gh_A07G090000.1
MMRKHGWQLPAHTFQVVAITVFCLLVVAFYAFFAPFVGGRIWEYVLVGNYSLVALLVFILYVRCTAINPADPGIMSKFIGGSNKFEKHGLSVKDLPRKYDEFGSGLHSSPSTVSRSSRAAPNSSMKGSVGDPGTIDAPTEYTSRKSCCIGGIFCALFVHEDCRKQEAAAEQGSEDALYCTLCKAEVRKFSKHCRSCDKCVDGFDHHCRWLNNCVGHKNYVTFISLMAVSIVWLVMEAGVGIAVLVRCFVNKKGMETEIIDRLGNGFSRAPFATVVAVCTAVSVLACVPLGELFFFHIILIRKGITTYEYVVAMRAMSEAPAGASVDEELPNVVYSPSGSATTGMSGGSSLGLQYKGAWCTPPRVFVDYQDEVVPHLEPGMLPSTVDPDAAGFAERENKG…
>Gh_A07G144800.1
MEINVFKFCSGLRVLGYVMILLVAVIVGVSYYAVVSLTYGPLLLRGGFDSFLSFIIVIIFHVLLVLLLWSYIRVVLKDPGSVPENWRAVPGEESLEVGTSLAAAEDGFERRSRGGGYCIHCQNGKPPRCHHCSICQRCVLKMDHHCVWVVNCVGACNYKFFLLFLLYTFLETTMVTIVLLPSFINFFGEAKNHSSAAKSAIIFLAFVLNFAFALSLLCFVVMHASLLSSNTTSVEVHEKKGVVRWKYNLGRKKNFEQVFGTKKSLWLFPLFSEDDLEKIPALHGLEFPTRSDVDA
>Gh_A07G158400.1
MHRSGATMAWNVFKFCTALRGLGSIMILLVLGVVGVSYYSVVLTNFGPALYDGGLDSLTAVVVLILFHCLLVMLLWSYFSVVLTDPGSIPANWRPALDEERGEADPLNGSEFNGLQTNPSNQRIRYCRKCNQLKPPRCHHCSVCGRCVLKMDHHCVWVVNCVGALNYKYFLLFLFYTFLETSLVTLALLPHFIAFFSDVEIPGTPGTLATTFLSFVLNLAFALSVLGFLIMHISLVAANTTTIEAYEKKTTPKWRYDLGRKKNFEQVFGTDKRYWFIPAYSDEDLRRMPALLGLEYPSKPDFDSQEF
>Gh_A08G096600.1
MSSEIEVVEDVQPLKQLDGVLANGNGYYGGGNNGVVGGFVDDESLRNDVYTVAAYGDLEKLQRLVEYEGRSLSEPDGLGYYALQWAALNNRTAAAQYIIEHGGDIHAADHNGQTALHWSAVRGAIQVADILLQEGARVHAADIYGYQVTHVATQYGQTAFLYHIVSKWNADPDIPDYSGRSPLHWAAYKGFADCIRLLLFLDADRGRQDKEGCTPLHWAAIKGNLEACTVLVQAGKKEDLMITDNSGLTPAQLASEKNHRQVAFFLGNARRLLEKRCDGNSRLGRLSKLSLAPVLLFIILVMLVTYTQSVITASNLPKLTAGFGLLAWMGVFLASAGLVMFYRCSSKDPGYIKMNALDPQNMKDSEPLLKIEINNPILLAGNWSQLCATCKIVRPLRAK…
>Gh_A08G198400.1
MAWNVFKFCTALRAFGSIMIVFFLGLVGVTYYAAVVAYYGPHLFRGGFDTLIAVAFLFLFHLLLVMVLWTYATVVLTDPGGVPLNWRPLREEEKGDADPLVGLGYGIAKIGTNQSAVPGDFKNLDIGFCLKCNRLKPPRAHHCSICNRCILKMDHHCGWVANCVGALNYKSFLLFLFYTSLAAILVCLALLRVFMEIFNDDEVDLTPGKLAATFIAFVLNLAFAVSVLGFLIMHITLVGANRTTIEFQAKDKKTGLTWRYDLGWKKNYEQVFGTEKKLWLIPVYSKDDIRRMPALQGFEYPTRPNWDPQH
>Gh_A09G042400.1
MYVAPPTQRSDPSSIGGGPGDLRVYQSWKGSNIFLFQGRFIFGPDVRSLGLTILLILAPVSIFCVFVARKLMDDFSHHLGISIMVVAVVFTLYDLVLLLLTSGRDPGIIPRNAHPPEPESFDGNADVGAGQTPPLRLPRIKEVEVNGISVKIKYCDTCMLYRPPRCSHCSICNNCVERFDHHCPWVGQCIGLRNYRFFFMFVFSTTLLCIYVFAFSWVYISRIMASEDTTIWKAMIKTPASIVLIVYTFISMWFVGGLTAFHLYLISTNQTTYENFRYRYDRRANPYNKGVVDNFKEIFCSSIPSSKNNFRAKVPREPVLPTRASGFMSPNMGKATDDIEMGRKTVWVDNGATTDDCEGQFTSERVNVKEGELGELSPDFRSTVDGTGEHASIHPRRSS…
>Gh_A09G053600.1
MYMVPPPQRSDPGSIGGGSGDLRVYQAWKGSNIFLFQGRFIFGPDVRSLGLTILLIVAPVSIFCVFVARKLMDDFSHHLGNLIMVVAVVFTVYDLLLLLLTSGRDPGIIPRNAHPPEPESFDGNVDVGAGQTPQLRLPRIKEVEVNGITVKIKYCDTCMLYRPPRCSHCSICNNCVERFDHHCPWVGQCIGLRNYRFFFMFVFSTTLLCIYVFAFCWVYIRRIMASEETTIWRAMIKTPASIVLIVYTFIAMWFVGGLTAFHLYLISTNQTTYENFRYRYDRRANPYNKGVVDNFKEIFFSSIPSSKNNFREKVPREPVLPTRPGGFMSPNMGKAVDDIEMGRKTVWGDIGAGTDHCEGQLISDRVNVKEGELGDLSPDIRSTVDDIGDRSGIHPRRSS…
>Gh_A10G209400.1
MKLKNFLSIPIFSVFLVMGFVYYITVFILIEDWVGLQTSAGSLNSMIFTTLACLCVLSFLVGVLTDPGRVPSSYIPDVEDASFASDQEPKKNVLQSKYCDKCAAYKPPRTHHCRVCKRCILRMDHHCLWINNCVGYWNYKAFFNLILYATIGSIHSSVIVISCFRQKDWNYSGTTPLKIFYLACGLMMLALSVTLGTLLGWHIYLITHNMTTIEYYEGIRAAWLAKKSGLSYRHPFDISVYKNITLVLGPNTLRWFCPTSTSHLKDGVNFPTLRDTS
>Gh_A11G086800.1
MHRSGATMAWNVFKFCTALRALGSIMILLVLGVVGVTYYSVVLTNYGPALYDGGFNSLTAAVILFFFHCFLVMLLWSYFSVVLTDPGSVPPNWRPALDEERGEADPLNGSEFNGSQPDPLNQRIRYCRKCNQLKPPRCHHCSVCGRCVLKMDHHCVWVVNCVGAQNYKYFLLFLFYTFLETSLVTMALLPHFIAFFSDGEIPGTPGTLATTFLAFVLNLAFALSVLGFLIMHISLVSANTTTIEAYEKKSTPKWRYDLGRKKNFEQVFGTDKLYWFIPGYSDEDLRRMPALQGLEYPSKPDFDSQEF
>Gh_A11G181600.1
MVIGICRSFRDRALDRCYHCFSCLSDPARRSSLVLKVTLVMLHLVYVGILFLFDSDLIDKTKKEPWYTALYLLLFFAALVQYFITSGSSPGYVLDAMRVVNETNVICKKSSMAKQRQTASSKNGSLPVEGCQSGRNFQGTDSTSWTKLVMDMYPPGTSVRSCICSYCNVEQPPRAKHCYDCDKCVLHFDHHCVWLGTCIGQGNHCKFWWYICEESALCLWTGILYITYLKANISRAWWNDAIAILLLIPLSIFIVFLLLLLFFHSYLILTNQTTYELVRRRRIPYLRGIPERVYPFSKGVCHNLYDFCCGGSNIYSLEPLPSAQELEEKSRPYTCLDVLTCRCC
>Gh_A11G240600.1
MAKRLYEVWKGKNKFIFRGRLIFGPDAKSLIITLLLIIVPVIIFCTNVARNLLGETSGNIAGYAILMVTVVFTIYVLLLLLLTSARDPGIVPRNLHPPTEEMCYDSSASIDVGRQTPTPRLPPTKEVIVNGVPVRVKYCITCQLYRPPRCSHCSVCDNCVERFDHHCPWVGQCIGMRNYRSFFLFISSSTILCIFIFGMSALNIKFLTNDYGTVWKAIKESPLSVVLMVYCFIFLWFVGGLTCFHLYLIGTNQTTYETFRYRGVERPQVYDRGCLNNFREVFCSKIKPSRNNFHAYVQENERGFTRGMNSEGYIGNLDGNRREKVEDDREIGGDLLKISQRHEAEDA
>Gh_A11G375800.1
MTLGFSFSLPVMVVVSAIAFVYFCTVFVFIDRWFGLMTSPGIMNAVAFTGVAVMCVLNYVFAIFMDPGRVPSNFLPDIEDSKVPIHEIKRKGGDLRYCQKCSHFKPPRAHHCRVCKICVLRMDHHCTWINNCVGHANYKVFFVFVVYAVIACIYSLVLLVGSLTNDSQNDKQQSADSFRILYVISGLLLVPLSMALSGLLGWHIYLILQNKTTIEYHEGVRATWLQERAGNVYKHPYDLGAYDNLTTVLGSNIICWICPTSRHIGNGLRFRTAYDGLPVASTSK
>Gh_A12G117500.1
MHTSGTTMAWNVFKFCTVLRGLGSIMILLVLGVVGVAYYAVVFTNYGPALFDGGLHSFIAVVVLILFHFLLVMLLWSYLTVVLTDSGTVPPNWKPAWDEERGEVDPLNESEFDGLQPALSSQRIRYCRKCNQFKPPRCHHCSVCGRCVLKMDHHCVWVVNCVGALNYKYFLLFLFYTFLETSLVTLALFSHFLAFFSDEEIPGTTASLATTFLSFVLNLAFALSVFGFLIMHVSLVSANTTTIEAYEKKTTPKWRYDLGRKKNFEQVFGTDKRYWFIPAYSDEDLRRMPALQGLEFPSNPDFDSEEF
>Gh_A12G137100.1
MMRIMRRHGWQRPLHPLQMVGMAVFSFLVVAFYTFLGLLLGNRIAEITIATIFSFVALSVMFLFVRCTAIDPTDKTSFKKKKKGKSKGILKLNYGFILTQIVVRFFRRLEKKILRTFIRRKYLDPWKTNFQMEPLLPFPLVMKDDAVSPDVKEDDNISYCSLCDFEVKKHSKHCRTCNRCVEGFDHHCRWLNNCVGKRNYTTFILLMIFVLLLLILEGGTAIAIFIRCFADKGIEQELEKRLYIKFPREVLATITVLLALFTVYGSAAMGQLFFFHVVLIRKGMRTYDYILAIKEENQFTVDPFDDSDVSSDDSSDFDSPEKATFLSRFICKGLRTQDPPRLSIRIDEDPKASTSTSKKQGFHVSIDPWKLINLSRDKALLAADKARQRLMIQKPAVEL…
>Gh_A12G216400.1
MNGFQPPRPDLADEANHGDGFIRTYKAWKGSNVFVLGGRFIFGPDVRSLFFTIFLIVAPVAVFCVFVARKLMDDFPHHLGISIMAVVVALTLSDITLLLLASGRDPGIIPRNLHPPEPEGYEGMTEVRPGQTPPLRLPRTKDVIVNGISVKIKYCDTCMLYRPPRCSHCSICNNCVDRFDHHCPWVGQCIGLRNYRFFFMFVFSTTLLCLYVHGFCWVYIRRIMNGEEATVWKAMTKTPASIVLIIYTFISVWFVGGLTVFHLYLISTNQSTYENFRYRYDRHENPYNKGVIRNFLEVFCTSVPPSKINLREKVPKEPAIAPRTVSGGFISPNNGKAIGDIEMGRKPVWDEALGDISDYEEQHSVDYSDKDSRLPDVSPDFSRILPPDNTEGRGVMHHP…
>Gh_A13G025000.1
MAESAESSKDYFVTTVNEDHATICWGCGLRLLLRTHAPVFKCGWCGAITSQNVNKTETKCLWGRRLQDRCFVTILSVFMLFLICGGVWAVHWFVFSVSYTFGIFHYILTAILAATTVSTFSLSAFRCAGTPPTLLWGSYPVVGKGDLKNYTFCHYCVKPKSPRAHHCRSCGTCVLDMDHHCPFIGNCVGAANHRHFIAFLFSAVFSTIYISFISAYAGLHIWPPVKYRSLGHLNGSGRDLAIRAFKEVMLALVSSAVQLSARGLILVYLFVSSVSLQIGLSVLLWQQLCYIYEGKTYLSHLSSQGSGGDHIEEKGCQNIFRFFGCPYSIFRYLPTLRNSPKRHTK
>Gh_A13G084800.1
MRKHGWQLPYHPLQVVAVAVFLALGFAFYVFFAPFVGKKMFQYIVIGIYTPLITCCFGLYVWCAAADPADPGVFKSKKHLKISENKLSGPKDSKLGGDSTTSLHDGNATLVGGKTLEKDAAATHETLKNTSLGTDRNHASSKQSSCFVWIFFPYAFICKCCSSNEESSEQQMSEDGMFYCSLCEVEVFKYSKHCRVCDKCVDRFDHHCRWLNNCIGQRNYRQFFALMVSALLLLILQWSTGILVLICCFIDRKQFSIDIATKLGSSFSLVPFVIVVALCTILAMVATLPIAQLLFFHVLLMKKGISTYDYIIALREQEQEQQGIGGHQSPQMSPASSLTGLSSASSFSTFHRGAWCTPPRLFLEDQFDVVPPDTGSVSSYGKKMIGEEPIKKKNPGAVK…
>Gh_A13G107100.1
MGNCFTSTKVVAQDDQDETEDIKDTRNVIPAAGVLETKKEKKKKVVSSKVNEENNVDSGKPKDGVVRIRFVVTRKELKQILSSGKDLNKYSSKEELIIVNLILVTAIDPGITPRSTQQSSIEDTDSSNGSRRKKVTINGVQLKLKFCRIYRIFRPPRSCHCTICDNCVEKFDHHCPWIGQCIALRNYRFYLAFLITALMFFIYIFAFSCWRIHQRVLESGTGLFGMLRNCPETLALTLFSFAAIWFLGGLAIFHSYLTAINQTAYENFWNSYEGSPNPYDKGIIGNITEVLFAPLPPSRVDFRAEAMPRWNVEDEMPPLG
>Gh_A13G196000.1
MSLHWALICHGLITLTIVVSFLCGQWRIFQGTPISSIHRFLTFGAYQYFLRFIGAVFGDRGTNLILSVEYYCWDRPNPILQLIYLAIIGTTYYIIVKTSFSYIPGYYLSEAHRYASFLAIAVGILLFLVTSFSDPGTVKADNVSRYLSAYPYDNIIYTEKECPTCKIPKLARSKHCSLCNRCVARFDHHCGWMNNCIGERNTRYFLAFLLWHFLLCIYGTIAIGLVLAGRLKELQIVHVLTVYYGVDNSLRSLAPYVVQWLLDAHNTQILLMVFMGVVSLLLAGFFAYHANLCLTNTTTNETFKWQDYISWQKKLIEARASTAALKANIAGMTTEGKPQESKCKSFFRRSLLQDTEAIVKKNVYDKGFFHNLYEVVFPVSTRASFLHTKSKSG
>Gh_A13G228400.1
MSSKIKVVEKVQPLKQLGGVVTNGNGNGEGYNAVVGDYAYYASLRNDVYCAAAYGDLGRLRMLVEYLGFSLKEPDALGYYALQWAALNNRTDTAQYIIEHGGDVNAKDQSGQTALHWSAVRGSIQVAEVLLQGGAWVDAADVNGYRITHVATQYGQTAFLYYVVSKWNANPDVPDNEGRSPLHWAAYKGFMDCIRLLLYLDANRGCQDREGCTPLHWAAIKGNLEACTLLLQGSQEGLAVTDNSGLTPAQLASEKKHRKIAFLLGNTRRLHEYRSNGNSLLGKLPKLGLAPVLCCVIVVHLMTYIHSVIMASNLPKLTAGFGILAWLGVFLSSAGLIWFYRCSSKDPGYIKMNVSDHQNLKEDEPLLKIEANHPALLAGNWSQLCTTCKIIKPLRAKHC…
>Gh_D01G198500.1
MASSEIEVVPSESEPKTTQQQNSTQQIAIIDVFSASAYGDFDKLRKFVEEDGASLATPDGNSYYALQWAALNNFSDIAQYIIDHGGNVNATDNNQQTALHWAAVKGSIAVADVLLQNGARVEAADLNGYRAVHIAAQYGQTAFLNHIVAKYHAEYDAPDNCGRSPLHWAAFKGFSDTIRLLLFRDAFQGKQDIEGCTPLHWAALRGNVEACMVLVHAGTKQELLVKDKAGNTPLKLASDKGHRQIALLLSKAERANSKRLFDKIHGGKMGEVGYAPILFCVIIVLIILFINSVLATPTLPKVTAIVGLWGWIGVSLGIGSLIMFYRCCSKDPGYIKKSRRLDGYEDTEDPLLNIELNNASVWTGNWDQLCPTCKIIRPVRSKHCPICKHCIEQFDHHCP…
>Gh_D01G213700.1
MKYRTKRSMRTSKSQIYDSSSIEIDPSPPNSTPKRSYQVWKGNNKFCCGGRIILGPDASSLFLTSFLIGCPAIAFCIKMALHIKPQDTIFNHQILLGGLILTVLDLGFLFLTSFGDPGIIPRNTKPPESSSDDDDLCKSTSFDWANGKTGTLRLPRIKEVKLETGETVQVKFCETCLLYRSPRASHCSICNNCVQRFDHHCPWVGQCIGARNYSFFICFISSSTALCIYVFTCSWVNILRQRTSFWTAISRDVLSVILILYCFIVVWFVGGLTVFHFYLISTNQTTYESFRYRYDRKENPFNKGILSNFRQVLFSKISPSLINLRAWTSEDDTGLSVIDDNGDSETGSKNFDVEMGVPKLLQKIDFDGFDNKPSNSKNQDFHDQTKFGIA
>Gh_D01G243100.1
MKRGFSFSVTVVVSAIVFIYFCTVFVFIDRWFGLMTSPGIMNAVAFTGVAFMCVLNYAYAILADPGRVPSSFMPDIEDPEVPIHEIKRKGGDLRFCQKCSCFKPPRAHHCRVCKRCILRMDHHCNWINNCVGHANYKVFFVFVVYAVIACIYSLILLVGSLTNDSQNDKQRSADTFRVAYVISGPLLVPLSVALSVLLGWHIYLILQNKTTIEYHEGVRAMWLAEKGGTVYKHPYDIGAYENLTTVLGPSIFCWICPFSRHIGNGLRFRTAYDRMLSPSKKTITIFTTTDNRRGCKKRVL
>Gh_D02G077600.1
MEKRVYEVWKGSNKFILGGRLIFGPDAKSLLVTLLLITVPVIIFCVFVARHLRHAFSPYNAGYAILAVAIVFTIYVLILLFLTSARDPGIIPRNSHPPEEEFRYDSSVSAEVGGRQTPSLQFPRTKEVMVNGVHVRVKYCDTCMLYRPPRCSHCSICNNCVERFDHHCPWVGQCIGLRNYRYFFMFVSSATLLCIYVFSMSALYIKVLMDDHQGTVWKAMKESPPSVILMTYCFIALWFVGGLTGFHLYLISTNQTTYENFRFRADNRINVYNLGCPSNFLEVFCTKIKPSKNNFRAFVREEVPRPTLQSIQGAEAEDLGGGDPRPKVEDDLEIGEDLLKISQRRNIEEIDEDIRSRGSNGPAHTALEVDAILDSDHRAPTIRSETRHSSWGRRSGSWE…
>Gh_D03G003900.1
MTTVMGICRSFHDRALARFFHCFPCLSDPARRSSWGLKVTLVMLHLIFVGILFVFDGDLIETTKKEPWYTALYLLLLFATLVQYFITSSSSPGYVFDVMRAVNETNVICQKSSMASKQPASSQNGSLNVVIEGSQSGRNFQGSNPSSWTKLVMDMYPPGTSIRSCTCSYCNVEQPPRAKHCHDCDKCVLQFDHHCLWLGSCVGQDNHCKFWWYICEETALCLWTGILYIMYLKANISRAWWKDAIMILLLIALSIVIIFLLLLLLFHSYLVLTNQTTYELVRCRRIPYLRRIPERVYPFSKGICRNLYNFCCVRSSIYSLEPLPSSQELEEKARPYTCLDILACRCC
>Gh_D03G067200.1
MGVKKNQIYDSSSFDMSKPMRKRIYQAWQGNNKFCCGGRILLGPDASSLFLTSFLIGCPSIEDDSLNFHIFIGGLILTVLDLSFLFLTSSGDPGIIPRNSKASEPSSEESKKSPQGPPWDWAINKTSLKIPKVKDVVLKNGQTVKVKFCETCLLYRSPRASHCSIYNNCVQKFDHHCPWVGQCIGLRNYPFFICFLSSSTALCVYVFSCSWINILRHPQGLWTAMSRDVLSVILIVYCFLAVWFVGGLTVFHFYLICTNQTTYESFRYRYDKKKNPFNKGVLRNFKEVFLTRIPSSELNLRAWVSEDGNLSIKDDKSNKFDMEMGLKHNQDSAKFPSHWQRFDYDGFDNSLKGKDGEFDDKPKSSSKM
>Gh_D03G086100.1
MAPNSDPTKSKRLYQVWKGSNRFFCGGRLIFGPDVASLFLSTFLIAGPAIAFCIRMYIKIKHENTNAGRCYSILILGALLSALDLLFLFFTSGRDPGILPRNSKPPESDEALDVTTPSMEWVNGRTPHLKLPRAKDVKVNGHTVKVKYCDTCLLYRPPRASHCSICNNCVQRFDHHCPWVGQCIGIRNYRFFFMFISTSTILCLYVFVCSWINVLEKEAGNDSNIWKAMSHDILSIILIVYCFIAVWFVGGLTVFHFYLICTNQTTYENFRYRYDKKENPYNKGTAGNLGEMFLSKIPPSLNDFRSFVEESEHMVMGSMMPNFMEGHISSKEKIDIEMGNRLAEDTGYSLPEILRNLEFDDFEDELMIKQEGERDMDSLFLGGQDMKPSDEVSIPGGET…
>Gh_D03G142600.1
MLAWSKSIGRCTVSFISVLLTQLALFLVPLFFSASPILIQLTLSALVLVVVLGFGGWCKRLLGFNASAPAFVFCSIFFIWGVYIAIVRQAISPVMDVVLNVEMIMLIIGLFRIMLKDPGFVVCESFSLDELNENSVLGVQIHNESSLLQMRARYCKSCQTYVQGFDHHCPAFGNCIGQKNYVLFMVLLVGFITAEISYILCSSQFASKFRVLEENRVEGPFLIWHVYCICFNIRTEEWVNWKKYPEFQLNASSLSGENYQETSFKNPHNKGILQNVKEFLTLK
>Gh_D04G161600.1
MYRAPFPAQLSVSDRRVIDNNATDVRVYQVWKGSNKFFLGGRVIFGPDVRSIFLTISLIVIPVLLFCAFVSRRIIYAFDNHLGKLIIFILILLTVYDLILLLLTSGRDPGIIPRNSHPPELEEDGSTMSTDWLGSQSSAGVPNLPPTKDVVVNGVIVKVKYCQTCMLYRPPRCSHCSICNNCVERFDHHCPWVGQCIGKRNYRFFFMFVSSTTVLCLYVFVFSWVTIKKIMAEYDCNLWSAFLKSPVSGILILYTFMTAWFVGGLTVFHLYLICTNQTTYENFRYRYDSKRNPYNRGCVRNVCEIFLSKIPKSKSNFRAMVRVDSSSLFGSTMSLARPMSPNIRKKSFDIETGKRQAVVAEDFEDIHSQIDSVGGLERCGTQPRHIIQCENSNWEISPN…
>Gh_D04G217000.1
MRKHGWQLPSHPLQVVAVAVFLALGFAFYVFFAPFVGKKMFQYVVMGIYTPLITCCFGLYIWCAAADPADPGVFKSKKYLKIPESGKHSGPKDCKLGGGSATTLHDDNDALVGGKTAEKDTAATDETLKDGGVELEGNDGSMKRSSCLLWIFSPCAVICKCCGSNEESTEQQMSEDGMFYCSLCEVEVFKYSKHCRVCDKCVNHFDHHCRWLNNCIGKRNYRQFFTLMVSALLLLILQWSTGILVLICCFVDRKQFSLDISTKLGSSFSLVPFIIVVVLCTILAMVATLPLAQLFFFHILLIKKGISTYDYIIALREQEQELQGVGVQQSPQMSPASSLTGLSSASSFSTFHRGAWCTPPRLFLEDQFDVVPPDTGSVSSFGKKMVREEPIKKKNPGAV…
>Gh_D05G014000.1
MSEIEVVEEVLPLKQSGDVVANGNGYRGGNNGVIGVSHDENLRNDVYTAATYGDLEKLQRLVEYEGCSLTETDGLGYYALQWAALNNRTAAAQYIIEHGGDVHATDHNGQTALHWSAVRGAIQVAELFLQEGAAVDAADINGYQIAHVAAQYGQTAFLYHVVSKWNADPDVPDNDGRSPLHWAAYKGFADCIRLLLFLDAHRGRQDKEGCTPLHWAAIRSNLDACTVLVQAGKKEDLMVTDNGGLTPEQLASDKNHREVAIFLGNARRLYEKGCGRNNSFGQLSKLRLAPILWCSSLLLMVTYIQSVLMAPYLPRLTAGFGLLAWSGVFLASAGLVLFYRCSRKDPGYIRMNVHDLQNMKDDEPLLKIERNNPALLAGNWSQLCVTCKIVRPLRAKHCS…
>Gh_D05G179000.1
MVRRHGWELPAHTFQVVAITVFFLLSVAYYAFFAPFLGKDIYEYVAIGVYSIVALSVLILYVRCTAIDPCDPGILLEADKTPTRKSHTEMDLSGNASSIEEPCKIRVKYGRQYNRHRSQWCSKLGGFFCACLVKEDCCKDEDLLQQQSGEEDALFCTLCNAEVRKFSKHCRSCEKCVDGFDHHCRWLNNCVGRKNYISFVCLMAASLVWLIVEFGVGIAVLVRCFTDRKGTESEITEKLGVGFSRPPFATVVAICTAVSFLAFVPLGELFFFHIILIRKGITTYEYVVAMRTQSEPPGQSADGGDQQSMPSSPTSSAVTAISGRSSLGKSLQYKGAWCTPPRIFMEHQDEIVPHLDPGRLPSTVDPDAVQPPDKGKRLPQRPVRISAWKLAKLDSNEAV…
>Gh_D05G310400.1
MAESGKQHLVTAVTEEKGTTCWGCGLGLLLPTLGPAFKCGWCGAITNHNLNKTQNQCLLWRRLRDRCFVSFLFSFMLFVICGGVCAAFPIIFLVSYTSGIVHSVITTILALTTISTFGLSAFQCAGAPPMILWGSYTVVGKGELENYTFCHYCSKPKSPRAHHCRSCGMCILDMDHHCPFIGNCVGAANHRHFIAFLISAIFSTIYVTVMSAYTSFLIWPPLRYKPPEHSTIFSTGLVMLASREGLVALLSSAMELPVRGLVLIYLFIASISVEISLSVLLWQQLCYIYEGRTYLSHLSSREGDHVKEKDCQNLLRFFGCRYSMLRFLPTLRNSRKTHKT
>Gh_D06G056100.1
MSSEIEVVEETVPLKQLSGAVANGNEYGGGHHGVVGDVADDESLKNDVYTAAAYGDLEKLQRLVESEGCSLSEPDGLGYYALQWAALNNRTAAAQYIIEHGGDVHAVDHNGQTALHWSAVRGAVQVAEVLLQEGARVDAAEIYGYQITHVAAQYGQTSFLYHVVSKWNADPDLPDNDGRSPLHWAAYKGFADCIRLLLFLDAHRGRQDKEGCTPLHWAAIRGNLEACTVLVQAGKMEDLTVTDNSGLTPEQLASDKNHRQVAFFLGNARRLLEKRCDGNSRLGRFTRLRLAPFLWCIILLLLATYIQSVIMDANLPKLTAGFSFMAWFGVILASTGLVMFYRCSSKDPGYIRMNVHDPMNMKDDEPLLKIETNNPSLLAGNWSQLCATCKIVRPLRAKH…
>Gh_D07G088700.1
MMRKHGWQLPAHTFQVVAITVFCLLVVAFYAFFAPFVGGRIWEYVLVGTYSLVALLVFILYVRCTAINPADPGIMSKFIGGSNKFEKHGLSVKDLPRKYDEFGSGLHSSPSTVSRSSRAAPNSSMKGSVEDPGTIDAPAEYTSRKSCCIGGIFCALFVHEDCRKQEAAAEQGSEDALYCTLCKAEVRKFSKHCRSCDKCVDGFDHHCRWLNNCVGHKNYVTFISLMAVSIVWLVMEAGVGIAVLVRCFVNKKGMETEIIDRLGNGFSRAPFATVVAVCTAVSVLACVPLGELFFFHIILIRKGITTYEYVVAMRVMSEAPAGASVDEELPNVVYSPSGSATTGMSGGSSLGLQYKGAWCTPPRVFVDYQDEVVPHLEPGMLPSTVDPDAAGFAERENKG…
>Gh_D07G143900.1
MEINVFKFCSGLRVLGHVMILLVAAIVGVSYYAVVFLTYGPQLLRGGFDSFLSFTIVIIFHVLLVLLLWSCIRVVLKDPGSVPENWRAVSGEESLEVGTSLAAAEDGFERRSRGGGYCIHCQNGKPPRCHHCSICQGCVLKMDHHCVWVVNCVGACNYKFFLLFLLYTFLETTMVTIVLLPSFINFFGEAKNHSSAAKSAIIFLAFVLNFAFALSLLCFVVMHASLLSSNTTSVEVHEKKGVIRWKYDLGRKKNFEQVFGTKKSLWLFPLFSEDDLKKIPALRGLEFPTRSDVDA
>Gh_D07G157400.1
MHRSGATMAWNVFKFCTALRGLGSIMILLVLGVVGVSYYSVVLTNFGPALYDGGLDSLTAVVVLILFHCLLVMLLWSYFSVVLTDPGSIPANWRPALDEERGEADPLNGSEFNGLQTNPSNQRIRYCRKCNQLKPPRCHHCSVCGRCVLKMDHHCVWVVNCVGALNYKYFLLFLFYTFLETSLVTLALLPHFIAFFSDVEIPGTPGTLATTFLSFVLNLAFALSVLGFLIMHISLVAANTTTIEAYEKKTTPKWRYDLGRKKNFEQVFGTDKRYWFIPAYSDEDLRRMPALQGLEYPSKPDFDSQEF
>Gh_D08G098900.1
MSSEIEVVEDVQPLKQSDGVVANGNGYYGGGNNGVVGGFVDDESLRNDVYTVAAYGDLEKLQRLVEYEGRSLSEPDGLGYYALQWAALNNRTAAAQYIIEHGGDIHAADHNGQTALHWSAVRGAIQVADILLQEGARVHAADIYGYQVTHVATQYGQTAFLYHIVSKWNADPDIPDYSGSSPLHWAAYKGFADCIRLLLFLDADRGRQDKEGCTPLHWAAIKGNLEACTVLVQAGKKEDLMITDNSGLTPAQLASEKNHRQVAFFLGNARRLLEKRCDGNSRLGRLSKLSLAPVLLFIILVMLVTYTQSVITASNLPKLTAGFGLLAWMGVFLASAGLVMFYRCSSKDPGYIKMNALDPQNMKDSERLLKIEINNPILLAGNWSQLCATCKIVRPLRAK…
>Gh_D08G194900.1
MAWNVFKFCTALRAFGSIMIVFFLGLVGVTYYAVVVAYYGPHLFRGGFDTLIAVAFLFLFHLLLVMVLWTYATVVLTDPGGVPLNWRPLREEEKGDADPLVGLGYGIAKIGTNQSAVPGDFKNLDIGFCLKCNRLKPPRAHHCSICNRCILKMDHHCGWVANCVGALNYKSFLLFLFYTFLAEILVCLALLRVFMEIFNDDEVDLTPGKLAATFIAFVSVLGFLIMHITLVGANRTTIEFQAKDKKTGLTWRYDLGWKKNYEQVFGTEKKLWLIPVYSKDDIRRMPALQGFEFPTRPNWDPQH
>Gh_D09G037600.1
MYVAPPTQRSDPSSIGGGPGDLRVYQSWKGSNIFLFQGRFIFGPDVRSLGLTILLILAPVSIFCVFVARKLMDDFSHHLGISIMVVAVVFTLYDLVLLLLTSGRDPGIIPRNAHPPEPESFDGNADVGAGQTPPLRLPRIKEVEVNGISVKIKYCDTCMLYRPPRCSHCSICNNCVERFDHHCPWVGQCIGLRNYRFFFMFVFSTTLLCIYVFAFSWVYISRIMASEDTTIWKAMIKTRYRYDRRANPYNKGVVDNFKEIFCSSIPSSKNNFSAKVPREPVLPTRASGFMSPNMGKATDDIEMGRKTVWVDNGATTDDCEGQFTSERVNVKEGELGELSPDFRSTVDGTGEHASIHPRRSSWGRRSGQWEMSPEVLALAARVGEPNRVIGSSSGRSNLT…
>Gh_D09G045200.1
MYVVPPPQRSDPGSIGGGLGDLRVYQAWKGSNIFLFQGRFIFGPDVRSLGLTILLIVAPVSIFCVFVARKLMDDFSHHLGNSIMVVAVVFTVYDLLLLLLTSGRDPGIIPRNAHPPEPESFDGSVDVGAGQTPQLRLPRIKEVEVNGITVKIKYCDTCMLYRPPRCSHCSICNNCVERFDHHCPWVGQCIGLRNYRFFFMFVFSTTLLCIYVFAFCWVYIRRIMASEETTIWRAMIKTPASIVLIVYTFIAMWFVGGLTAFHLYLISTNQTTYENFRYRYDRRANPYNKGVVDNFKEIFCSSIPSSKNNFREKVPREPVLPTRPGGFMSPNMGKAVDDIEMGRKTVWGDIGAGTDHCEGQLISDRVNVKEGELGDLSPDIRSTVDDTGDRSGIHPRRSS…
>Gh_D10G232300.1
MKLKNFLSLPIFSVFFVMGFVYYITVFILIEDWVGLQTSAGSLNSMIFTTLVCLCVLSFLVGVLTDPGRVPSSYIPDVEDTSFASDQEPKKNVLQSKYCDKCAAYKPPRTHHCRVCKRCILRMDHHCLWINNCVGYWNYKAFFNLILYATIGSIHSSVIVISCFRQKDWNYSGTTPLKIFYLACGLMMLALSVTLGTLLGWHIYLITHNMTTIEYYEGIRAAWLAKKSGLSYRHPFDISVYKNITLVLGPNTLRWFCPTSMSHLKDGVSFPTLRDSS
>Gh_D11G087400.1
MHRSGATMAWNVFKFCTALRALGSIMILLVLGVVGVTYYSVVFTNYGPALYDGGFNSLTAAVILFFFHCFLIMLLWSYFSVVLTDPGSVPPNWRPAMDEERGEADPLNGSEFNGSQPDPLNQRIRYCRKCNQLKPPRCHHCSVCGRCVLKMDHHCVWVVNCVGAQNYKYFLLFLFYTFLETSLVTMALLPHFIAFFSDGEIPGTPGTLATTFLAFVLNLAFALSVLGFLIMHISLVSANTTTIEAYEKKSTPKWRYDLGRKKNFEQVFGTDKLYWFIPGYSDEDLRRMPALQGLEYPSKPDFDSQDF
>Gh_D11G183900.1
MVIGMCRSFRDRALDRCYHCFPCLSDPARRSSLVLKVTLVMLHLVYVGILFLFDSDLIDKTKKEPWYTALYLLLFFATLVQYFITSGSSPGYVLDAMRAVNETNVICKQSSMAKQRQTASSKNGSLPVEGCQSGRNFQGTDSTSWTKLVMDMYPPGTSIRSCICPYCNVEQPPRAKHCYDCDKCVLHFDHHCVWLGTCIGQGNHCKFWWYICEESALCLWTGILYITYLRANISRAWWNDAIAILLLIPLSIFIVFLLLLLFFHSYLILTNQTTYELVRRRRIPYLRGIPERVYPFSKGVCHNLYDFCCGGSNIYSLEPLPSAQELEEKSRPYTCLDVLTCRCC
>Gh_D11G241300.1
MWRKFIFRGRLIFGPDAKSLIITLLLIIVPVIIFCTNVARNLFDETSGNIAGYAILMVTVVFTIYVLLLLLLTSARDPGIVPRNLHPPTEEICYDSSASIDVGRQTPTPRLPPTKEVIVNGVPVRVKYCITCQLYRPPRCSHCSVCDNCVERFDHHCPWVGQCIGMRNYRSFFLFISSSTILCIFIFGISALNIKFLTNDYGTVWKAIKESPLSVVLMVYCFIFLWFVGGLTCFHLYLIGTNQTTYETFRYRGVERPQVYDRGCLNNFREVFCSKIKPSRNNFHAYVQENERGFTRGMNSEGYIGNLDGNRREKVEDDREIGGDLLKISQRREAEDA
>Gh_D11G383600.1
MTRGFSFSLPVMVVVSAIAFVYFCTVFVFTDRWFGLMTSPGIMNAVAYTAVSVMCVLNYVFAIFMDPGRVPSTFLPDIEDSKVPIHEIKRKGGDLRYCQKCSHFKPPRAHHCRVCKICVLRMDHHCTWINNCVGHANYKVFFIFVVYAVIACIYSLVLLVGSLTNDSQNDKQQSADSFRILYVISGLLLVPLSMALSGLLGWHIYLILQNKTTIEYHEGVRATWLEERAGNAYKHPYDLGAYDNLTTVLGSNIICWICPTSKHIGNGLRFRTAYDGLPVTSTSK
>Gh_D12G117600.1
MHRSGTTMAWNVFKFCTVLRGLGSIMILLVLGVVGVTYYAVVFTNYGPALFDGGLHSFIAVVVLILFHFLLVMLLWSYLTVVLTDSGTVPPNWKPASDEERGEVDPLNESEFDGLQPDLSSQRIRYCWKCNQFKPPRCHHCSVCGRCVLKMDHHCVWVVNCVGALNYKYFLLFLFYTFLETSLVTLALFSHFLAFFSDEEIPGTTATLATTFLSFVLNLAFALSVFGFLIMHVSLVSANTTTIEAYEKKTTPKWRYDLGRKKNFEQVFGTDKRYWFIPAYSDEDLRRIPALQGLEFPSNPDFDSEEF
>Gh_D12G137300.1
MMRIMRRHGWQRPLHPLQMVGMAVFSFLVVAFYTFLGLLLGNRIAEITITTIFSFVALSVMFLFVRCTAIDPTDKTSFKKKKKGKSKGILKLNYGFILTQIVIRFFRRLEKKILRTFIRRKYLDPWKTNFQMEPLLPFPLVMKDDAVSPDVKEDDNISYCSLCDFEVKKHSKHCRTCNRCVEGFDHHCRWLNNCVGKRNYTTFILLMIFVLLMLILEGGTAIAIFIRCFADKKGIELELEKRLYIKFRREVLATITVLLALFTVYGSAAMGQLFFFHVVLIRKGMRTYDYILAMKEENQFTVDPFDDSDVSSDDSSDFDSPEKSTFLSRFICKGLRTQDPPRLSIRIDEDPKASTSTSKKQGFHVSIDPWKLINLSRDKALLAADKARQRLMIQKPAVE…
>Gh_D12G209200.1
MNGLQPPRPDLADEANHGDGFIRTYKAWKGSNVFVLGGRFIFGPDVRSLFFTIFLIVAPVAVFCVFVARKLMDDFPHHLGISIMAVVVALTLSDITLLLLASGRDPGVIPRNLHPPEPEGYEGMTEARPGQTPPLRLPRTKDVIVNGISVKIKYCDTCMLYRPPRCSHCSICNNCVDRFDHHCPWVGQCIGLRNYRFFFMFVFSTTLLCLYVHGFCWVYIRRIMNGEEATIWKAMTKTPASIVLIIYTFISVWFVGGLTVFHLYLISTNQSTYENFRYRYDRHENPYNKGVIRNFLEVFCTSIPSSKINLRAKVPKEPAIAPRTVSGGFISPNNGKAIGDIEMGRKPVWDEALGDISDYEGQHSVDYSNKDSRLPDVSPDLSRILPPDNTEGRGVMHHP…
>Gh_D13G026800.1
MAESAESSKDYFVTTVNEDRATICWGCGLRLLLPTHAPVFKCGWCGAITSQNVNKPETKCLWGRRLQDRCFVTILSVFMLFLICGGVWAVHWFVFSVSYTFGIFHYILTAILAATTVSTFSLSAFRCASTPPTVLWGSYPVVGKGDLENYTFCHYCVKPKSPRAHHCRSCGTCVLDMDHHCPFIGNCVGAANHRHFIAFLFSAVFSTIYISFLSAYAGLHIWPPVKYRSLGHLNGSGRDLAIRAFKEVMLALVSSAVQLSARGLILVYLFVSSVSLQIGLSVLLWQQLCYIYEGKTYLSHLSSQGSGGDHIEEKDCQNIFRFFGCPYSIFRYLPTLRNSPKRHAK
>Gh_D13G087200.1
MRKHGWQLPYHPLQVVAVAVFLALGFAFYVFFAPFVGKKMFQYIVMGIYTPLITCCFGLYIWCAAADPADPGVFKSKKYLKIPENGKHSGPKDSKLGGDSTTSLHDDNATSVGGKFLEKDAAATHETLKNMSLRTDRNNASSKQSSCFLWIFFPCAFICKCCSSNEESSEQQMSEDGMFYCSLCEVEVFKYSKHCRVCDKCVDRFDHHCRWLNNCIGQRNYRQFFALMVSTLLLLILQWSTGILVLICCFIDRKQFSTDIATKLGSSFSLVPFVIVVALCTILAMVATLPIAQLLFFHILLMKKGISTYDYIIALREQEQEQQGIGGHQSPQMSPASSLTGLSSASSFSTFHRGAWCTPPRLFLEDQFDVVPPDTGSVSSYGKKMVGEEPIKKKNPGAV…
>Gh_D13G098700.1
MGNCFTNTKVVAQDDQDETEDIKETRNVIPAAGVLETKKEKKKKVVSFKVNEENNVDGGKPKDGVVRIRFVVTRKELKQILSSGKDLNKYSSMEEVVIVNLILVTAIDPGIIPRSTQQSSVEDTDSSNGSRRKEVTINGVQLKLKYCRICRIFRPPRSCHCAICDNCVEKFDHHCPWIGQCIALRNYRFYLAFLITALVFFIYIFAFSCWRIHQRMLESGTGLFGMLRNCPETLALTLFSFAAIWFLGGLAIFHSSLTAINQTAYENFRNRYEGSPNPYDKGIISNITEVLFSPLPPSRVDFRAEAMPRWNVEDEKPPLG
>Gh_D13G198500.1
MSLHWALICHGLITLTIVVSFLCGQWPIFQGTPISSIHRFLTFGAYQYFLRFIGAVFGDRGTNLILSVEYYCCDRPNPILQLIYLAIIGTTYYIIVKTSFSYIPGYYLSEVHRYASFLAVAVGILLFLVTSFSDPGTVKADNVSRYLSAYPYDNIIYTEKECPTCKIPKPARSKHCSLCNRCVARFDHHCGWMNNCIGERNTRYFLAFLLWHFLLCIYGTIAIGLVLAGRLKELQIVHVLTVYYGVDNSLRSLAPYVVQWLLDAHNTQILLMVFMGVVSLLLAGFFAYHANLCLTNTTTNETFKWQDYISWQKKLIEARASTAALKANIAGMTTEGKPRESKCKSFFRQSLLQDTEAIVKKNVYDKGFFHNLYEVVFPVSTRASFLHTKSKSG
>Gh_D13G232500.1
MSSEIKVVEKVQPLKQLGGVVTNGNGNGQGYNGVVGDYAYYASLRNDVYCAAAYGDLGRLRMLVEYLGFSLKERDALGYYALQWAALNNRTDITQYIIEHGGDVNAKDQSGQTALHWSAVRGLIQVAEVLLQGGAWVDAADVNGYRITHVATQYGQTAFLYYVVSKWNADPDVPDNEGRSPLHWAAYKGFMDCIRLLLYLDANRGCQDREGCTPLHWAAIKGNLEACTLLLQGSQEGLAVTDNSGLTPAQLASEKNHRKIAFLLGNTRRLHEYRSNRNSCLGKLPKLGLAPVLCCVIVVHLTTYIHSVIMASNLPKLTAGFGILAWLGVFLSSAGLIWFYRCSSKDPGYIKMNVSDHQNLKDEPLLKIEANHPALLAGNWSQLCTTCKIIKPLRAKHCS…

## Sheet: Ga
>Ga01G2262.1
MLAWSKSIGRCTVSFISVLLTQLALFLVPLFFSASPILIQLTLSALVLVVVLGFGGWCKRLLGFNASAPAFVFCSIFFIWGVHIAIVRQAISPVMDVLFNVEMIMLIIGLFRIMLKDPGFVVSESFSLGKLNDNSVLGVQAHNESSLLQMRARYCKSCQTYVQGFDHHCPAFGNCIGQKNYVLFMVLLVGFITAEISYIVCSSQFTSKFRVLEENRVESGSILVMARSTLLFCLLQVLWQGPFLIWHVYCICFNIRTEEWVNWKNYPEFQLNASSLSGENYQETSFKNPHNKGILQNVKEFLTLK
>Ga02G0042.1
MTTVMGICRSFRDRAFARFFHCFPCLSDPARRSSWGLKVTLVMLHLIFVGILFVFDGDLIEKTKKEPWYTALYLLLLLATLVQYFITSSSSPGYVVDVMRAVNETNVIYQKSSMASKQPASSQNGSLNVVIEGSQSGRNFQGCNPSSWTKLVMDMYPLEHPLGMSCTCSYCNVEQPPRAKHCHDCDKCVLQFDHHCVWLGSCVGQDNHCKFWWYICEETALCLWTGILYIMYLKANISRPWWKDAIMILLLIALSISIIFLLLLLLFHSYLVLTNQTTYELVRRRRIPYLRRIPERVYPFSKGICRNLYNFCCVRSSIYSLEPLPSSQELEEKARPYTCLDILTLQNRLLVVRWRLSCL
>Ga02G0723.1
MAMNSDPTKSKRLYQVWKGSNRFFCGGRLIFGPDVASLFLSTFLIAGPAIAFCIRMYIKIKHENTNAGRCYSILILGALLSALDLLFLFFTSGRDPGILPRNSKPPESDEALDVTTPSMEWVNGRTPHLKLPRTKDVIVNGHTVKVKYCDTCLLYRPPRASHCSICNNCVQRFDHHCPWVGQCIGIRNYRFFFMFISTSTILCLYVFVCSWINVLEKEAGNDSNIWKAMSHDILSIILIVYCFIAVWFVGGLTVFHFYLICTNQTTYENFRYRYDKKENPYNKGTTGNLGEMFLSKIPPSLNDFRSFVEESEHMVMGSMMPNFMEGHISSKEKIDIEMGNRLAEDTGYSLPEILRNLEFDDFEDELMIKQEGERDMDSLFLEGQDMKPSDEISILGSGT…
>Ga02G0724.1
MGVKKYQIYDSSSFDMPKPTRKRIYRAWQGNNKFCCGGRMLLGPDASSLFLTSFLIGCPSIAFCIKMSVNVKEDDSLNFHILIGGLILTVLDLSFLFLTSSGDPGIIPRNSKASEPPSEESKKSPQGPPWDWAINKTNLKIPKVKDIVLKNGQTVKVKFCETCLLYRSPRASHCSIRNNCVQKFDHHCPWVDQCIGLRNYPFFICFVSSSTALCIYVFSCSWINIRRQPQGLWTAMSRDVLSVILIVYCFLAVWFVGGLTVFHFYLICTNQTTYESFRYRYDKKKNPFNKGVLRNFKEVFLARIPPSELNLRAWVSEDGILSIKDDKSIKFDMEKELKFDYDGFDNSLKGKDGEFDDKPKSSSKM
>Ga02G1255.1
MASSEIEVVPSESEPKTTQQQNSTQQIAIIDVFSASAYGDFDKLRKFVEEDGAPLATPDGNSYYALQWAALNNFSDIAQYIIDHGGNVNATDNNQQTALHWAAVKGSIAVADVLLQNGARVEAADLNGYRAVHIAAQYGQTAFLNHIVAKYHAEYDAPDNCGRSPLHWAAFKGFSDTIRLLLFRDAFQGKQDIEGCTPLHWAALRGNVEACMVLVHAGTKQELLVKDKAGNTPLKLASDKGHRQIARLLSKAERANSKRLFDKIHGGKMGEVGYAPILFCVIIVLIILFINSVLATPTLPKVTAIVGLWGWIGVSLGIGSLIMFYRCCSKDPGYIKKSRRSDGYEDTEDPLLNIELNNASVWTGNWDQLCPTCKIIRPVRSKHCPICKHCIEQFDHHCP…
>Ga02G1421.1
MHSTELKDRTKRSMRTSKSQVYDSSSIEIDPSPPNSTPKRSYQVWKGNNKFCCGGRIILGPDASSLFLTSFLIGCPAIAFCIKMALHIKPQDTIFNHQILLGGLILTVLDLGFLFLTSFGDPGIIPRNTKPPEASSDDDDLCKSTSFDWANGKTGTLRLPRIREVKLETGETVQVKFCETCLLYRSPRASHCSICNNCVQRFDHHCPWVGQCIGARNYSFFICFISSSTALCIYVFTCSWVNILRQRTSFWTAISRDILSVILILYCFIVVWFVGGLTVFHFYLISTNQTTYESFRYRYDRKENPFNKGILSNFRQVLFSKISPSLINLRAWTSEDDTGLSVIDDNGDSETGSKNFDVEMGVPKLLQKIDFDGFDNKPSNSKNQDFHDQTKFGIA
>Ga02G1736.1
MKRGFSFSVTVVVSAIVFIYFCTVFVFIDRWFGLMTSPGIMNAVAFTGVAFMCVLNYAYAILADPGRVPSSFMPDIEDPEVPIHEIKRKGGDLRFCQKCSCFKPPRAHHCRVCKRCILRMDHHCNWINNCVGHANYKVFFVFVVYAVIACIYSLILLVGSLIDDSQNDKQHSADTFRVAYVISGLLLVPLSVALSVLLGWHIYLILQNKTTIEYHEGVRAMWLAEKGGTVYKHPYDLGAYENLTMVLGPSIFCWICSFSRHIGNGLRFRTAYDRVSTSSTSK
>Ga03G0742.1
MEKRVYEVWKGSNKFILGGRLIFGPDAKSLLVTLLLITVPVIIFCVFVARHLQHAFSPYNAGYAILAVAIVFTIYVLILLFLTSARDPGIIPRNSHPPEEEFRYDSSVSAEVGGRQTPSLQFPRTKEVMVNGVHVRVKYCDTCMLYRPPRCSHCSICNNCVERFDHHCPWVGQCIGLRNYRYFFMFVSSATLLCIYVFSMSALYIKVLMDDHQGTVWKAMKESPPSVILMAYCFISLWFVGGLTGFHLYLISTNQTTYENFRFRADNRINVYNLGCPSNFLEVFCTKIKPSKNNFRAFVREEVSRPTLQSIQGAEAEDIGGGDPRPKVEDDLEIGEDLLKISQRRNIEEIDEDIRSRGSNGPAHTALEVDAILDSDHRAPTIRSETRHSSWGRRSGSWE…
>Ga04G0492.1
MYRAPFPAQLSVFDRRVIDNNATDVRVYQVWKGSNKFFLGGRVIFGPDVRSIFLTISLIVIPVLLFCAFVSRRIIYAFDKHLGKLIIFILILLTVYDLILLLLTSGRDPGIIPRNSHPPELEEDGSTLSTDWLGSQSSAGVPNLPPTKDVVVNGVIVKVKYCQTCMLYRPPRCSHCSICNNCVERFDHHCPWVGQCIGKRNYRFFFMFVSSTTILCLYVFVFSWVTIKKIMAEYDCNLWSAFLKSPVSGILILYTFMTAWFVGGLTVFHLYLICTNQTTYENFRYRYDSKRNPYNRGCVHNVCEVFLSKIPKSKSNFREMVKVDSSSLFGSTMSLARPMSPNIGKKSFDIETGKRQAVVAEDFEDIHSQIDSVGGLERCGTQPRHIIQCENSNWEISPD…
>Ga05G0138.1
MSEVEVVEEVLPLKQSGDVVANGNGYRGGNNGVIGVSHDENLRNDVYTAAAYGDLEKLQRLVEYEGCSLAETDGLGYYALQWAALNNRTAAAQYIIEHGGDVHATDHNGQTALHWSAVRGAIQVAELLLQEDAAVDAADINGYQIAHVAAQYGQTAFLYHVVSKWNADPDVPDNDGRSPLHWAAYKGFADCIRLLLFLDAHRGRQDKEGCTPLHWAAIRSNLEACTVLVQAGKKEDLMVTDNGGLTPEQLASDKNHREVAIFLGNARRLYKKGCDVNNNFGQLSKLRLSPVLWCSSLLLMVTYIQSVLMAPCLPRLTAGFGLLAWSGVFLASAGLVLFYRCSRKDPGYIRMNVHDLQNMKDDEPLLKIERNNPALLAGNWSQLCVTCKIVRPLRAKHCS…
>Ga05G1896.1
MVRRHGWELPAHTFQVVAITVFFLLSVAYYAFFAPFLGKDIYEYVAIGVYSIVALSVLILYVRCTAIDPCDPGILLEADKTPTRKSHTEMDLSGNASSIEEPCKIRVKYGRQYNRHRSQWCSKLGGFFCACLVKEDCCKDEDLLQQQSGEEDALFCTLCNAEVRKFSKHCRSCEKCVDGFDHHCRWLNNCVGRKNYISFVCLMAASLVWLIVEFGVGIAVLVRCFTDRKGTESEITEKLGVGFSRPPFATVVAICTAVSFLAFVPLGELFFFHIILIRKGITTYEYVVAMRTQSEPPGQSADGGDQQSMPSSPTSSAVTATSGRSSLGKSLQYKGAWCTPPRIFMEHQDEIVPHLDPGRLPSTVDPDAVQPPDKGKRLPQRPVRISAWKLAKLDSNEAV…
>Ga05G2890.1
MEKRVYEVWKGSNKFFLGGRLIFGPDARSLPVTLLLISVPSIIFCIFVARHLRHRFSPYNAGYAIMVVAVVFTIYVLIILFLTSARDPGIIPRNSRPPEEEPHHDSSVPAQAGNRHTPGRQFPRTKEVMVNGMQVRVKYCSTCMLYRPPRCSHCSICNNCVERFDHHCPWVGQCIGLRNYRFFFMFVSSTTLLCIYVFSMSALYIKVLMDDNHRTVWEAMKESPPSVVLMAYCFIALWFVGGLTGFHLYLIGTNQTTYENFRHRADNRINIFDRGCPSNFDEIFCTKLNRSKNNFRALVQEEVPRPTEEAKAEDVGGDTHPKIEVDLENCQDLLKISEQHNIEEGIDLSKISQRQNDEENDSRESTDPLRSTLEADSIMGINHRASVNMTMIRSDPEPS…
>Ga06G0521.1
MSSEIEVVEEAVPLKQLSGVVANGNEYGGGHHGVVGDVADDESLKNDVYTAAAYGDLEKLQRLVESEGCSLSEPDGLGYYALQWAALNNRTAAAQYIIEHGGDVHAVDHNGQTALHWSAVRGAVQVAEVLLQEGARVDAADIYGYQITHVAAQYGQTSFLYHVVSKWNADPDLPDNDGRSPLHWAAYKGFADCIRLLLFLDAHRGRQDKEGCTPLHWAAIRGNLEACTVLVQAGKMEDLTVTDNSGLTPEQLASEKNNRQVAFFLGNARRLLEKRCDGNSRLGRFTRLRLAPLLWCIILLLLATYIQSVIMDANLPKLTAGFSFMAWFGVILASTGLVMFYRCSSKDPGYIKMNVHDPQNMKDDEPLLKIETNNPSLLAGNWSQLCATCKIVRPLRAKH…
>Ga07G0968.1
MMRKHGWQLPAHTFQVVAITVFCLLVVAFYAFFAPFVGGRIWEYVLVGNYSLVALLVFILYVRCTAINPADPGIMSKFIGGSNKFEKHGLSVKDLPRKYDEFGSGLHSSPSTVSRSSRAAPNSSMKGSVGDPGTIDAPTEYTSRKSCCIGGIFCALFVHEDCRKQEAAAEQGSEDALYCTLCKAEVRKFSKHCRSCDKCVDGFDHHCRWLNNCVGHKNYVTFISLMAVSIVWLVMEAGVGIAVLVRCFVNKKGMETEIIDRLGNGFSRAPFATVVAVCTAVSVLACVPLGELFFFHIILIRKGITTYEYVVAMRAMSEAPAGASVDEELPNVVYSPSGSATTGMSGGSSLGLQYKGAWCTPPRVFVDYQDEVVPHLEPGMLPSTVDPDAAGFAERENKG…
>Ga07G1478.1
MEINVFKFCSGLRVLGYVMILLVAAIVGVSYYAVVSLTYGPLLLRGGFDSFYPSSSSLYSMFCYIRVVLKDPGSVPENWRAVSGEESLEVGTSLAAAEDGFERRSRGGGYCIHCQNGKPPRCHHCSICQRCVLKMDHHCVWVVNCVGACNYKFFLLFLLYTFLETTMVTIVLLPSFINFFGEAKNHSSAAKSAIIFLAFVLNFAFALSLLCFVVMHASLLSSNTTSVEVHEKKGVVRWKYDLGRKKNFEQVFGTKKSLWLFPLFSEDDLEKIPALHGLEFPTRSDVDA
>Ga08G1034.1
MSSEIEVVEDVQPLKQLDGVLANGNGYYGGGNNGVVGGFVDDESLRNDVYTVAAYGDLEKLQRLVEYEGRSLSEPDGLGYYALQWAALNNRTAAAQYIIEHGGDIHAADHNGQTALHWSAVRGAIKVADILLQEGARVHAADIYGYQVTHVATQYGQTAFLYHIVSKWNADPDIPDYSGRSPLHWAAYKGFADCIRLLLFLDADRGRQDKEGCTPLHWAAIKGNLEACTVLVQAGKKEDLMITDNSGLTPAQLASEKNHRQVAFFLGNARRLLEKRCDGNSRLGRLSKLSLAPVLLFIILVMLVTYTQSVITASNLPKLTAGFGLLAWMSVFLASAGLVMFYRCSSKDPGYIKMNALDPQNMKDSEPLLKIEINNPILLAGNWSQLCATCKIVRPLRAK…
>Ga08G2051.1
MIVFFLGLVGVTYYAAVVAYYGPHLFRGGFDTLIAVAFLFLFHLLLVMVLWTYATVVLTDPGGVPLNWRPLREEEKGDADPLVGLGYGIAKIGTNQSAVPGDFKNLDIGFCLKCNRLKPPRAHHCSICNRCILKMDHHCGWVANCVGALNYKSFLLFLFYTSLAAILVCLALLRVFMEIFNDDEVDLTPGKLAATFIAFVLNLAFAVSVLGFLIMHITLVGANRTTIEFQAKDKKTGLTWRYDLGWKKNYEQVFGTEKKLWLIPVYSKDDIRRMPALQGFEYPTRPNWDPQH
>Ga09G0440.1
MYVAPPTQRSDPSSIGGGPGDLRVYQSWKGSNIFLFQGRFIFGPDVRSLGLTILLILAPVSIFCVFVARKLMDDFSHHLGISIMVVAVVFTLYDLVLLLLTSGRDPGIIPRNAHPPEPESFDGNADVGAGQTPPLRLPRIKEVEVNGISVKIKYCDTCMLYRPPRCSHCSICNNCVERFDHHCPWVGQCIGLRNYRFFFMFVFSTTLLCIYVFAFSWVYISRIMASEDTTIWKAMIKTPASIVLIVYTFISMWFVGGLTAFHLYLISTNQTTYENFRYRYDRRANPYNKGVVDNFKEIFCSSIPSSKNNFRAKVPREPVLPTRASGFMSPNMGKATDDIEMGRKTVWVDNGATTDDCEGQFTSERVNVKEGELGELSPDFRSTVDGTGEHASIHPRRSS…
>Ga09G0515.1
MYMVPPPQRSDPGSIGGGSGDLRVYQAWKGSNIFLFQGRFIFGPDVRSLGLTILLIVAPVSIFCVFVARKLMDDFSHHLGNLIMVVAVVFTVYDLLLLLLTSGRDPGIIPRNAHPPEPESFDGNLRLPRIKEVEVNGITVKIKYCDTCMLYRPPRCSHCSICNNCVERFDHHCPWVGQCIGLRNYRFFFMFVFSTTLLCIYVFAFCWVYIRRIMASEETTIWRAMIKTPASIVLIVYTFIAMWFVGGLTAFHLYLISTNQTTYENFRYRYDRRANPYNKGVVDNFKEIFFSSIPLSKNNFREKVPREPVLPTRPGGFMSPNMGKAVDDIEMGRKTVWGDIGAGTDHCEGQLISDRVNVKEGELGDLSPDIRSTVDDIGDRSGIHPRRSSWGRKSGRWEM…
>Ga09G2182.1
MAWNVFKFCTALRALGSIMIVFVLAVIGLTYYAVVIAHYGPSLFLGGFETFFAIVVLIVFHSLLVMVMWCYSSVVVTDPGGVPPNWRPLTDEEKGDADPLVGSSYGSAQLDPKQSAMVAASQEIRFCHKCKQFKPPRAHHCSVCRRCILKMDHHCVWVVNCVGALNYKYFLLFLFYTFLETTLVSLLLLRVFMEFFMEGEVDETPGSLAATFITFVLNIAFMLSILGFLIMHITLVGANTSTIEAYEKKTSPKWRYDLGWKKNFEQVFGLDKKYWFIPAYSEDDLRRMPALHGFEYPTQPDLEPLQQH
>Ga10G0567.1
MKLKNFLSIPIFSVFFVMGFVYYITVFILIEDWVGLQTSAGSLNSMIFTTLACLCVLSFLVGVLTDPGRVPSSYIPDVEDASFASDQEPKKNVLQSKYCDKCAAYKPPRTHHCRVCKRCILRMDHHCLWINNCVGYWNYKAFFNLILYATIGSIHSSVCNCNKLFLSEGLELQWNNSPQNFLSCVWINDACIISNTWDSLRLAYLPYNSQYDNHRDL
>Ga11G0040.1
MTLGFSFSLPVMVVVSAIAFVYFCTVFVFIDRWFGLMTSPGIMNAVAFTGVAVMCVLNYVFAIFMDPGRVPSNFLPDIEDSRVPIHEIKRKGGDLRYCQKCSHFKPPRAHHCRVCKICVLRMDHHCTWINNCVGHANYKVFFVFVVYAVIACIYSLVLLVGSLTNDSQNDKQQSADSFRILYVISGLLLVPLSMALSGLLGWHIYLILQNKTTIEYHEGVRATWLEERAGNVYKHPYDLGAYDNLTTVLGSNIICWICPTSRHIGNGLRFRTAYDGLPVASTSK
>Ga11G1548.1
MAKRLYEVWKGKNKFIFRGRLIFGPDAKSLIITLLLIIVPVIIFCTNVARNLLGETSGNIAGYAILMVTVVFTIYVLLLLLLTSARDPGIVPRNLHPPTEEMCYDSSASIDVGRQTPTPRLPPTKEVIVNGVPVRVKYCITCQLYRPPRCSHCSVCDNCVERFDHHCPWVGQCIGMRNYRAFFLFISSSTILCIFIFGMSALNIKFLTNDYGTVWKAIKESPLSVVLMVYCFIFLWFVGGLTCFHLYLIGTNQTTYETFRYRGVERPQVYDRGCLNNFREVFCSKIKPSRNNFHAYVQENERGFTRGMNSEGYIGNLDGNRREKVEDDREIGGDLLKISQRREAEDA
>Ga11G2197.1
MVIGICRSFRDRALDRCYHCFPCLSDPARRSSLVLKVTLVMLHLVYVGILFLFDSDLIDKTKKEPWYTALYLLLFFAALVQYFITSGSSPGYVLDAMRVVNETNVICKKSSMAKQRQTASSKNGSLPVEGCQSGRNFQGTDSTSWTKLVMDMYPPGTSVRSCICSYCNVEQPPRAKHCYDCDKCVLHFDHHCVWLGTCIGQGNHCKFWWYICEESALCLWTGILYITYLKANISRAWWNDAIAILLLIPLSIFIVFLLLLLFFHSYLILTNQTTYELVRRRRIPYLRGIPERVYPFSKGVCHNLYDFCCGGSNIYSLEPLPSAQELEEKSRPYTCLDVLTCRCC
>Ga11G3220.1
MHRSGATMAWNVFKFCTALRALGSIMILLVLGVVGVTYYSVVLTNYGPALYDGGFNSLTAAVILFFFHCFLVMLLWSYFSVVLTDPGSVPPNWRPALDEERGEADPLNGSEFNGSQPDPLNQRIRYCRKCNQLKPPRCHHCSVCGRCVLKMDHHCVWVVNCVGAQNYKYFLLFLFYTFLETSLVTMALLPHFIAFFSDGEIPGTPGTLATTFLAFVLNLAFALSVLGFLIMHISLVSANTTTIEAYEKKSTPKWRYDLGRKKNFEQVFGTDKLYWFIPGYSDEDLRRMPALQGLEYPSKPDFDSQEF
>Ga12G0897.1
MNGFQPPRPDLADEANHGDGFIRTYKAWKGSNVFVLGGRFIFGPDVRSLFFTIFLIVAPVAVFCVFVARKLMDDFPHHLGISIMAVVVALTLSDITLLLLASGRDPGIIPRNLHPPEPEGYEGMTEVRPGQTPPLRLPRTKDVIVNGISVKIKYCDTCMLYRPPRCSHCSICNNCVDRFDHHCPWVGQCIGLRNYRFFFMFVFSTTLLCLYVHGFCWVYIRRIMNGEEATVWKAMTKTPASIVLIIYTFISVWFVGGLTVFHLYLISTNQSTYENFRYRYDRHENPYNKGVIRNFLEVFCTSVPPSKINLREKVPKEPAIAPRTVSGGFISPNNGKAIGDIEMGRKPVWDEALGDISDYEEQHSVDYSDKDSRLPDVSPDFSRILPPDNTEGRGVMHHP…
>Ga12G1710.1
MMRIMRRHGWQRPLHPLQMVGMAVFSFLVVAFYTFLGLLLGNRIAEITITTIFSFVALSVMFLFVRCTAIDPTDKTSFKKKKKGKSKGILKLNYGFILTQIVVRFFRRLEKKILRTFIRRKYLDPWKTNFQMETLLPFPLVMKDDAVSPDVKEDDNISYCSLCDFEVKKHSKHCRTCNRCVEGFDHHCRWLNNCVGKRNYTTFILLMIFVLLLLILEGGTAIAIFIRCFADKKGIEQELEKRLYVKFPREVLATITVLLALFTVYGSAAMGQLFFFHVVLIRKGMRTYDYILAMKEENQFTVDPFDDSDVSSDDSSDFDSPEKATFLSRFICKGLRTQDPPRLSIRIDEDPKASTSTSKKQGFHVSIDPWKLINLSRDKALLAADKARQRLMIQKPAVE…
>Ga12G1899.1
MAAIIGESPKLALYSYWQSSCSWRVRFALNLKGISYEYKAVNLSKGEQFTPEFEKLNPLHFVPVLDDGDVVVSDSYAILLYLEEKYPQIALLPADPQLKALNLQVASIVTSSIQPLHMLSNLKYLVQKVGPQESLLFAQTNVEKGFNALEKLLKDINGKYASGDEVYMADVFMAPQIAVAMQRFKIDMSKYPRLCRIFESLKALPEFLDASPERQPDALVMLLWSYLTVVLTDSGTVPPNWKPAWDEERGEVDPLNESEFDGLQPALSSRRIRYCRKCNQFKPPRCHHCSVCGRCVLKMDHHCVWVVNCVGALNYKYFLLFLFYTFLETSLVTLALFSHFLAFFSDEEIPGTAATLATTFLSFVLNLAFALSVFGFLIMHVSLVSANTTTIEAYEKKTT…
>Ga13G0284.1
MAESAESSKDYFVTTVNEDHATICWGCGLRLLLPTHAPVFKCGWCGAITSQNVNKTETKCLWGRRLQDRCFVTILSIFMLFLICGGVWAVHWFVFSVSYTFGIFHYILTAILAATTVSTFSLSAFRCAGTPPTLLWGSYPVVGKGDLENYTFCHYCVKPKSPRAHHCRSCGTCVLDMDHHCPFIGNCVGAANHRHFIAFLFSAVFSTIYISFISAYAGLHIWPPVKYRSLGHLNGSGRDLAIRAFKEVMLALVSSAVQLSARGLILVYLFVSSVSLQIGLSVLLWQQLCYIYEGKTYLSHLSSQGSGGDHIEEKGCQNIFRFFGCPYSIFRYLPTLRNSPKRHTK
>Ga13G0942.1
MRKHGWQLPYHPLQVVAVAVFLALGFAFYVFFAPFVGKKMFQYIVIGIYTPLITCCFGLYVWCAAADPADPGVFKSKKHLKISENKLSGPKDSKLGGDSTTSLHDGNATLVGGKTLEKDAAATHETLNNTSFGTDRNHSSSKQSSCFVWIFFPYAFICKCCSSNEESSEQQMSEDGMFYCSLCEVEVFKYSKHCRVCDKCVDRFDHHCRWLNNCIGQRNYRQFFALMVSALLLLILQWSTGILVLICCFIDRKQFSIDIATKLGSSFSLVPFVIVVALCTILAMVATLPIAQLLFFHVLLMKKGISTYDYIIALREQEQEQQGIGGHQSPQMSPASSLTGLSSASSFSTFHRGAWCTPPRLFLEDQFDVVPPDTGSVSSYGKKMIGEEPIKKKNPGAVK…
>Ga13G1189.1
MGNCFTSTKVVAQDDQDETEDIKDTRNVIPAAGVLETKKEKKKKVVSFKVNEENNVDSGKPKDGVVRIRFVVTRKELKQILSSGKDLNKYSSMEELIIVNLILVTAIDPGITPRSTQQSSIEDTDSSNGSRRKKVTINGVQLKLKFCRIYRIFRPPRSCHCAICDNCVEKFDHHCPWIGQCIALRNYRFCLAFLITALMFFIYIFAFSCWRIHQRVLESGIGLFGMLMNCPETLALTLFSFAAIWFLGGLAIFHSYLTAINQTAYENFRNSYEGSPKPYDKGIIGNITEVLFAPLPPSRVDFRAEAMPRWNVEDEMPPLG
>Ga13G2167.1
MSLHWALICHGLITLTIVVSFLCGQWPIFQGTPISSIHRFLTFGAYQYFLRFIGAVFGDRGTNLILSVEYYCCDRPNPILQLIYLAIIGTTYYIIVKTSFSYIPGYYLSEAHRYASFLAIAVGILLFLVTSFSDPGTVKADNVSRYLSAYPYDNIIYTEKECPTCKIPKPARSKHCSLCNRCVARFDHHCGWMNNCIGERNTRYFLAFLLWHFLLCIYGTIAIGLVLAGRLKELQIVHVLTVYYGVDNSLRSLAPYVVQWLLDAHNTQILLMVFMGVVSLLLAGFFAYHANLCLTNTTTNETFKWQDYISWQKKLIEARASTAALKANIAGMTTEGKPQESKCKSFFRRSLLQDTEAIVKKNVYDKGFFHNLYEVVFPVSTRASFLHTKSKSG
>Ga13G2500.1
MSSKIKVVEKVQPLKQLGGVVTNGNGNGEGYNAVVGDYAYYASLRNDVYCAAAYGDLGRLRMLVEYLGFSLKEPDALGYYALQWAALNNRTDTAQYIIEHGGDVNAKDQSGQTALHWNAVRGSIQVAEVLLQGGAWVDAADVNGYRITHVATQYGQTAFLYYVVSKWNANPDVPDNEGRSPLHWAAYKGFMDCIRLLLYLDANRGCQDREGCTPLHWAAIKGNLEACTLLLQGSQEGLAVTDNSGLTPAQLASEKKHRKIAFLLGNTRRLHEYRSNGNSLLGKLPKLGLAPVLCCVIVVHLTTYIHSVIMASNLPKLTAGFGILAWLGVFLSSAGLIWFYRCSSKDPGYIKMNVSDHQNLKEDEPLLKIEANHPALLDGNWSQLCTTCKIIKPLRAKHC…
>Ga14G1549.1
MHRSGATMAWNVFKFCTALRGLGSIMILLVLGVVGVSYYSVVLTNFGPALYDGGLDSLTAVVVLILFHCLLVMLLWSYFSVVLTDPGSIPANWRPALDEERGEADPLNGSEFNGLQTNPSNQRIRYCRKCNQLKPPRCHHCSVCGRCVLKMDHHCVWVVNCVGALNYKYFLLFLFYTFLETSLVTLALLPHFIAFFSDVEIPGTPGTLATTFLSFVLNLAFALSVLGFLIMHISLVAANTTTIEAYEKKTTPKWRYDLGRKKNFEQVFGTDKRYWFIPAYSDEDLRRMPALQGLEYPSKPDFDSQEF
>Ga14G1713.1
MRKHGWQLPSHPLQVVAVAVFLALGFAFYVFFAPFVGKKMFQYIITCCFGLYIWCAAADPADPGVFKSKKYLKIPESGKYSGPKDCKLGGGSATTLHDDNDALVGGKTAEKDTAATDETLKDGAVELEGNDGSMKQSSCLLWIFSPCAVICKCCGSNEESSEQQMSEDGMFYCSLCEVEVFKYSKHCRVCDKCVNHFDHHCRWLNNCIGKRNYRQFFTLMVSAILLLILQWSTGILVLICCFVDRKQFSLDISTKLGSSFSLVPFIIVVALCTILAMVATLPLAQLFFFHILLIKKGISTYDYIIALREQEQELQGVGGQQSPQMSPASSLTGLSSASSFSTFHRGAWCTPPRLFLEDQFDVVPPDTGSVSSFGKKMVREEPIKKKNPGAVKISPWTLA…

## Sheet: Gb
>Gbar_A01G017640.3
MASSEIEVVPSESEPKTTQQQNSTQQIAIIDVFSASAYGDFDKLRKFVEEDGAPLATPDGNSYYALQWAALNNFSDIAQYIIDHGGNVNATDNNQQTALHWAAVKGSIAVADVLLQNGARVEAADLNGYRAVHIAAQYGQTAFLNHIVAKYHAEYDAPDNCGRSPLHWAAFKGFSDTIRLLLFRDAFQGKQDIEGCTPLHWAALRGNVEACMVLVHAGTKQELLLKDKAGNTPLKLASDKGHRQIARLLSKAERANSKRLFDKIHGGKMGEVGYAPILFCVIIVLIILFINSVLATPTLPKVTAIVGLWGWIGVSLGIGSLIMFYRCCSKDPGYIKKSRRSDGYEDTEDPLLNIELNNASVWTGNWDQLCPTCKIIRPVRSKHCPICKHCIEQFDHHCP…
>Gbar_A01G019140.1
MHSTELKDRTKRSMRTSKSQVYDSSSIEIDPSPPNSTPKRSYQVWKGNNKFCCGGRIILGPDASSLFLTSFLIGCPAIAFCIKMALHIKPQDTIFNHQILLGGLILTVLDLGFLFLTSFGDPGIIPRNTKPPEASSDDDDLCKSTSFDWANGKTGTLRLPRIKEVKLETGETVQVKFCETCLLYRSPRASHCSICNNCVQRFDHHCPWVGQCIGARNYSFFICFISSSTALCIYVFTCSWVNILRQRTSFWTAISRDILSVILILYCFIVVWFVGGLTVFHFYLISTNQTTYESFRYRYDRKENPFNKGILSNFRQVLFSKISPSLINLRAWTSEDDTGLSVIDDNGDSETGSKNFDVEMGVPKLLQKIDFDGFDNKPSNSKNQDFHDQTKFGIA
>Gbar_A01G021930.1
MKRGFSFSVTVVVSAIVFIYFCTVFVFIDRWFGLMTSPGIMNAIAFTGVAFMCVLNYAYAILADPGRVPSSFMPDIEDPEVPIHEIKRKGGDLRFCQKCSCFKPPRAHHCRVCKRCILRMDHHCNWINNCVGHANYKVFFVFVVYAVIACIYSLILLVGSLMNDSQNDKQHSADTFRVAYVISGLLLVPLSVALSVLLGWHIYLILQNKTTIEYHEGVRAMWLTEKGGTVYKHPYDLGAYENLTTVLGPSIFCWICPFSRHIGNGLRFRTAYDRVSTSSTSK
>Gbar_A02G006420.1
MEKRVCEVWKGSNKFILGGRLIFGPDAKSLLVTLLLITVPVIIFCVFVARHLWHAFSPYNAGYAILAVAIVFTIYVLILLFLTSARDPGIIPRNSHPPEEEFRYDSSVSAEVGGRQTPSLQFPRTKEVMVNGVHVRVKYCDTCMLYRPPRCSHCSICNNCVERFDHHCPWVGQCIGLRNYRYFFMFVSSATLLCIYVFSMSALYIKVLMDDHQGTVWKAMKESPPSVILMAYCFISLWFVGGLTGFHLYLISTNQTTYENFRFRADNRINVYNLGCPSNFLEVFCTKIKPSKNNFRAFVREEVSRPTLQSIQGAEAEDIGGGDPRPKVEDDLEIGEDLLKISQRRNIEEIDEDIRSRGSNGPAHTALEVDAILDSDHRAPTIRSETRHSSWGRRSGSWE…
>Gbar_A02G012400.1
MGVKKYQIYDSSSFDMPKPTRKRIYQAWQGNNKFCCGGRMLLGPDASSLFLTSFLIGCPSIAFCIKMSVNVKEDDSLNFHILIGGLILTVLDLSFLFLTSSGDPGIIPRNSKASEPPSEESKKSPQGPPWDWAINKTNLKIPKVKDIVLKNGQTVKVKFCETCLLYRSPRASHCSICNNCVQKFDHHCPWVDQCIELRNYPFFICFVSSSTALCIYVFSCSWINIRRQPQGLWTAMSRDVLSVILIVYCFLAVWFVGGLTVFHFYLICTNQTTYESFRYRYDKKKNPFNKGVLRNFKEVFLARIPPSELNLRAWVSEDGNLSIKDDKSIKLDMEKELKHNQDSAKFPSH
>Gbar_A02G012410.9
MAPNSDPTKSKRLYQVWKGSNRFFCGGRLIFGPDVASLFLSTFLIAGPAIAFCIRMYIKIKHENTNAGRCYSILILGALLSALSTLQDLLFLFFTSGRDPGILPRNSKPPESDEALDVTTPSMEWVNGRTPHLKLPRTKDVIVNGHTVKVKYCDTCLLYRPPRASHCSICNNCVQRFDHHCPWVGQCIGIRNYRFFFMFISTSTILCLYVFVCSWINVLEKEAGNDSNIWKAMSHDILSIILIVYCFIAVWFVGGLTVFHFYLICTNQTTYENFRYRYDKKENPYNKGTTGNLGEMFLSKIPPSLNDFRSFVEESEHMVMGSMMPNFMEGHISSKEKIDIEMGNRLAEDTGYSLPEILRNLEFDDFEDELMIKQEGERDMDSFFLEGQDMKPSDVISIL…
>Gbar_A02G018700.4
MTTVMGICRSFRDRAFARFFHCFPCLSDPARRSSWGLKVTFVMLHLIFVGILFVFDGDLIEKTKKEPWYTALYLLLLLATLVQYFITSSSSPGYVVDVMRAVNETNVIYQKSSMASKQPASSQNGSLNVVIEGSQSGRNFQGSNPSSWTKLVMDMYPPGTSIRSCTCSYCNVEQPPRAKHCHDCDKCVLQFDHHCVWLGSCVGQYNHCKFWWYICEETALCLWTGILYIMYLKANISRPWWKDAIMILLLIALSISIIFLLLLLLFHIYLVLTNQTTYELVRRRRIPYLRRIPERVYPFSKGICRNLYNFCCVRSSIYSLEPLPSSQELEEKARPYTCLDILTCRCC
>Gbar_A03G004940.4
MLAWSKSIGRCTVSFISVLLTQLALFLVPLFFSASPILIQLTLSALVLVVVLGFGGWCKRLLGFNASAPAFVFCSIFFIWGVHIAIVRQAISPVMDVLFNVEMIMLIIGLFRIMLKDPGFVVSESFSLGKLNDNSVLGVQTHNESSLLQMRARYCKSCQTYVQGFDHHCPAFGNCIGQKNYVLFMVLLVGFITAEISYIVCSSLFTSKFRVLEENRVESGSILVMARSTLLFCVLQVLWQGPFLIWHVYCICFNIRTEEWVNWKNYPEFQLNASSLSGENYQETSFKNPHNKGILQNVKEFLTLK
>Gbar_A04G010750.1
MYRAPFPAQLSVFDRRVIDNNATDVRVYQVWKGSNKFFLGGRVIFGPDVRSIFLTISLIVIPVLLFCAFVSRRIIYAFDKHLGKLIIFILILLTVYDLILLLLTSGRDPGIIPRNSHPPELEEDGSTMSTDWLGSQSSAGVPNLPPTKDVVVNGVIVKVKYCQTCMLYRPPRCSHCSICNNCVERFDHHCPWVGQCIGKRNYRFFFMFVSSTTILCLYVFVFSWVTIKKIMAEYDCNLWSAFLKSPVSGILILYTFMTAWFVGGLTVFHLYLICTNQTTYENFRYRYDSKRNPYNRGCVHNVCEVFLSKIPKSKSNFREMVQVDSSSLFGSTMSLARPMSPNIGKKSFDIETGKRQAVVAEDFEDIHSQIDSVGGLERCGTQPRHIIQCENSNWEISPD…
>Gbar_A05G001380.1
MSEVEVVEEVLPLKQSGDVVANGNGYRGGNNGVIGVSHDENLRNDVYTAAAYGDLEKLQRLVEYEGCSLAETDGLGYYALQWAALNNRTAAAQYIIEHGGDVHATDHNGQTALHWSAVRGAIQVAELLLQEDAAVDAADINGYQIAHVAAQYGQTAFLYHVVSKWNADPDVPDNDGRSPLHWAAYKGFADCIRLLLFLDAHRGRQDKEGCTPLHWAAIWSNLEACTVLVQAGKKEDLMVTDNGGLTPEQLASDKNHREVAIFLGNARRLYKKGCDGNSNFGQLSKLRLSPVLWCSSLLLMVTYIQSVLMAPYLPRLTAGFGLLAWSGVFLASAGLVLFYRCSRKDPGYIRMNVHDLQNMKDDEPLLKIERNNPALLAGNWSQLCVTCKIVRPLRAKHCS…
>Gbar_A05G026660.1
MEKRVYEVWKGSNKFFLGGRLIFGPDARSLPVTLLLISVPSIIFCIFVARHLRHRFSPYNAGYAIMVVAVVFTIYVLIILFLTSARDPGIIPRNSRPPEEEPHHDSSVPAQAGNRHTPGRQFPRTKEVMVNGMQVRVKYCSTCMLYRPPRCSHCSICNNCVERFDHHCPWVGQCIGLRNYRFFFMFVSSTTLLCIYVFSMSALYIKVLMDDNHRTVWEAMKESPPSVVLMAYCFIALWFVGGLTGFHLYLIGTNQTTYENFRHRADNRINIFDRGCPSNFDEIFCTKLNPSKNNFRALVQEEVPRPTEEAKAEDVGGDTHPKIEVDLENCQDLLKISEQHNIEEGIDLSKISQRQNDEENDSRESTDPLRSTLEADSIMGINHRASVNMTMIRSDPEPS…
>Gbar_A05G030690.1
MHQGKKGNLVFRASEMEKGMNAKAVVESQHLVIAVTEEKGTTCWGCGLGLLLPTLGSAFKCGWCGAITNHNLSKNQNQCLLWRRLRDRCFVSFLFSFMLLVICGGVWAAFPIIFLVSYTSGIVHSVITTILALTTISTFGLSAFQCAGAHPMILWGSYTVVGKGELENYTFCHYCSKPKSPRAHHCRSCGMRILDMDHHYPFIGNCVGAANHRHFIAFLISAIFSTIYVTVMSAYTSFLIWPPLRYKPPEHSTIFSTGLVMLASREGLVALLSSAMELPVRGANIPQPFEFTGRGSCERKRLPESIALLRMSVFDVEILAHSAEFAKETQDVNIFVTLGDAEQGLIPSYSPMYSPKNLFSREKEKKRHFYS
>Gbar_A06G005190.1
MSSEIEVVEEAVPLKQLSGVVANGNEYGGGHHGVVGDVADDESLKNDVYTAAAYGDLEKLQTLVESEGCSLSEPDGLGYYALQWAALNNRTAAAQYIIEHGGDVHAVDHNGQTALHWSAVRGAVQVAEVLLQEGARVDAADIYGYQITHVAAQYGQTSFLYHVVSKWNADPDLPDNDGRSPLHWAAYKGFADCIRLLLFLDAHRGRQDKEGCTPLHWAAIRGNLEACTVLVQAGKMEDLTVTDNSGLTPEQLASEKNNRQVAFFLGNARRLLEKRCDGNSRLGRFTRLRLAPLLWCIILLLLATYIQSVIMDANLPKLMAGFSFMAWFGVILASTGLVMFYRCSSKDPGYIKMNVHDPQNMKDDEPLLKIETNNPSLLAGNWSQLCATCKIVRPLRAKH…
>Gbar_A07G008800.1
MMRKHGWQLPAHTFQVVAITVFCLLVVAFYAFFAPFVGGHIWEYVLVGNYSLVALLVFILYVRCTAINPADPGIMSKFIGGSNKFEKHGLSVKDLPRKYDEFGSGLHSSPSTVSRSSRAAPNSSMKGSVGDPGTIDAPTEYTSRKSCCIGGIFCALFVHEDCRKQEAAAEQGSEDALYCTLCKAEVRKFSKHCRSCDKCVDGFDHHCRWLNNCVGHKNYVTFISLMAVSIVWLVMEAGVGIAVLVRCFVNKKGMETEIIDRLGNGFSRAPFATVVAVCTAVSVLACVPLGELFFFHIILIRKGITTYEYVVAMRAMSEAPAGAFVDEELPNVVYSPSGSATTGMSGGSSLGLQYKGAWCTPPRVFVDYQDEVVPHLEPGMLPSTVDPDAAGFAERENKG…
>Gbar_A07G014210.1
MEINVFKFCSGLRVLGYVMILLVAAIVGVSYYAVVSLTYGPLLLRGGFDSFLSFIIVIIFHVLLVLLLWSYIRVVLKDPGSVPENWRAVPGEESLEVGTSLAAAEDGFERRSRGGGYCIHCQNGKPPRCHHCSICQRCVLKMDHHCVWVVNCVGACNYKFFLLFLLYTFLETTMVTIVLLPSFINFFGEAKNHSSAAKSAIIFLAFVLNFAFALSLLCFVVMHASLLSSNTTSVEVHEKKGVVRWKYNLGRKKNFEQVFGAKKSLWLFPLFSEDDLEKIPALHGLEFPTRSDVDA
>Gbar_A07G015580.2
MHRSGATMAWNVFKFCTALRGLGSIMILLVLGVVGVSYYSVVLTNFGPALYDGGLDSLIAVVVLILFHCLLVMLLWSYFSVVLTDPGSIPANWRPALDEERGEADPLNGSEFNGLQTNPSNQRIRYCRKCNQLKPPRCHHCSVCGRCVLKMDHHCVWVVNCVGALNYKYFLLFLFYTFLETSLVTLALLPHFIAFFSDVEIPGTPGTLATTFLSFVLNLAFALSVLGFLIMHISLVAANTTTIEAYEKKTTPKWRYDLGRKKNFEQVFGTDKRYWFIPAYSDEDLRRMPALLGLEYPSKPDFDSQEF
>Gbar_A08G009310.2
MSSEIEVVEDVQPLKQLDGVLANGNGYYGGGNNGVVGGFVDDESLRNDVYTVAAYGDLEKLQRLVEYEGRSLSEPDGLGYYALQWAALNNRTAAAQYIIEHGGDIHAADHNGQTALHWSAVRGAIQVADILLQEGARVHAADIYGYQVTHVATQYGQTAFLYHIVSKWNADPDIPDYSGRSPLHWAAYKGFADCIRLLLFLDADRGRQDKEGCTPLHWAAIKGNLEACTVLVQAGKKEDLMITDNSGLTPAQLASEKNHRQVAFFLGNARRLLEKRCDGNSRLGRLSKLSLAPVLLFIILVMLVTYTQSVITASNLPKLTAGFGLLAWMDVFLASAGLVMFYRCSSKDPGYIKMNALDPQNMKDSVRCFNEPLLKIEINNPILLAGNWSQLCATCKIVR…
>Gbar_A08G018730.1
MAWNVFKFCTALRAFGSIMIVFFLGLVGVTYYAAVVAYYGPHLFRGGFDTLIAVAFLFLFHLLLVMVLWTYATVVLTDPGGVPLNWRPLREEEKGDADPLVGLGYGIAKIGTNQSAVPGDFKNLDIGFCLKCNRLKPPRAHHCSICNRCILKMDHHCGWVANCVGALNYKSFLLFLFYTSLAAILVCLALLRVFMEIFNDDEVDLTPGKLAATFIAFVSVLGFLIMHITLVGANRTTIEFQAKDKKTGLTWRYDLGWKKNYEQVYREEAVVNSSVFKGRYKEDASPTGFRISNKTQLGSSALT
>Gbar_A09G003810.1
MYVAPPTQQSDPSSIGGGPGDLRVYQSWKGSNIFLFQGRFIFGPDVRSLGLAILLILAPVSIFCVFVARKLMDDFSHHLGISIMVVAVVFTLYDLVLLLLTSGRDPGIIPRNAHPPEPESFDGNADVGAGQTPPLRLPRIKEVEVNGISVKIKYCDTCMLYRPPRCSHCSICNNCVERFDHHCPWVGQCIGLRNYRFFFMFVFSTTLLCIYVFAFSWVYISRIMASEDTTIWKAMIKTPASIVLIVYTFISMWFVGGLTAFHLYLISTNQTTYENFRYRYDRRANPYNKGVVDNFKEIFCSSIPSSKNNFRAKVPREPVLPTRASGFMSPNMGKATDDIEMGRKTVWVDNGATTDDCEGQFTSERVNVKEGELGELSPDFRSTVDGTGEHASIHPRRSS…
>Gbar_A09G004940.1
MYMVPPPQRSDPGSIGGGSGDLRVYQAWKGSNIFLFQGRFIFGPDVRSLGLTILLIVAPVSIFCVFVARKLMDDFSHHVGNLIMVVAVVFTVYDLLLLLLTSGRDPGIIPRNAHPPEPESFDGNVDVGAGQTPQLRLPRIKEVEVNGITVKIKYCDTCMLYRPPRCSHCSICNNCVERFDHHCPWVGQCIGLRNYRFFFMFVFSTTLLCIYVFAFCWVYIRRIMASEETTIWRAMIKTPASIVLIVYTFIAMWFVGGLTAFHLYLISTNQTTYENFRYRYDRRANPYNKGVVDNFKEIFFSSIPSSKNNFREKVPREPVLPTRPGGFMSPNMGKAVDDIEMGRKTVWGDIGAGTDHCEGQLISDRVNVKEGELGDLSPDIRSTVDDIGDRSGIHPRRSS…
>Gbar_A09G020600.1
MAWNVFKFCTALRALGSIMIGFVLAVIGLTYYAVVIAHYGPSLFLGGFETFFAIVVLIVFHSLLVMVMWCYSSVVVTDPGGVPPNWRPLTDEEKGDADPLVGSSYGSAQLDPKQSAMVAASQEIRFCHKCKQFKPPRAHHCSVCRRCILKMDHHCVWVVNCVGALNYKYFLLFLFYTFLETTLVSLLLLRVFMEFFMEGEIDETPGSLAATFITFVLNIAFTLSILGFLIMHITLVGANTSTIEAYEKKTSPKWRYDLGWKKNFEQVFGLDKKYWFIPAYSEDDLRRMPALHGFEYPTRPDLEPLQQH
>Gbar_A10G021950.1
MKLKNFLSIPIFSVFLVMGFVYYITVFILIEDWVGLQTSAGSLNSMIFTTLACLCVLSFLVGVLTDPGRVPSSYIPDVEDASFASDQEPKKNVLQSKYCDKCAAYKPPRTHHCRVCKRCILRMDHHCLWINNCVGYWNYKAFFNLILYATIGSIHSSVIVISCFRQKDWNYSGTTPLKIFYLACGLMMLALSVTLGTLLGWHIYLITHNMTTIEYYEGIRAAWLAKKSGLSYRHPFDISVYKNITLVLGPNTLRWFCPTSTSHLKDGVNFPTLRDTS
>Gbar_A11G008320.1
MHRSGATMAWNVFKFCTALRALGSIMILLVLGVVGVTYYSVVLTNYGPALYDGGFNSLTAAVILFFFHCFLVMLLWSYFSVVLTDPGSVPPNWRPALDEERGEADPLNGSEFNGSQPDPLNQRIRYCRKCNQLKPPRCHHCSVCGRCVLKMDHHCVWVVNCVGAQNYKYFLLFLFYAFLETSLVTMALLPHFIAFFSDGEIPGTPGTLATTFLAFVLNLAFALSVLGFLIMHISLVSANTTTIEAYEKKSTPKWRYDLGRKKNFEQVFGTDKLYWFIPGYSDEDLRRMPALQGLEYPSKPDFDSQEF
>Gbar_A11G017620.2
MVIGICRSFRDRALDRCYHCFSCLSDPARRSSLVLKVTLVMLHLVYVGILFLFDSDLIDKTKKEPWYTALYLLLFFAALVQYFITSGSSPGYVLDAMRVVNETNVICKKSSMAKQRQTASSKNGSLPVEGCQSGRNFQGTDSTSWTKLVMDMYPPGTSVRSCICSYCNVEQPPRAKHCYDCDKCVLHFDHHCVWLGTCIGQGNHCKFWWYICEESALCLWTGILYITYLKANTSRAWWNDAIAILLLIPLSIFIVFLLLLLFFHSYLILTNQTTYELVRRRRIPYLRGIPERVYPFSKGVCHNLYDFCCGGSNIYSLEPLPSAQELEEKSRPYTCLDVLTCRCC
>Gbar_A11G022980.2
MAKRLYEVWKGKNKFIFRGRLIFGPDAKSLIITLLLIIVPVIIFCTNVARNLLGETSGNIAGYAILMVTVVFTIYVLLLLLLTSARDPGIVPRNLHPPTEEMCYDSSASIDVGRQTPTPRLPPTKEVIVNGVPVRVKYCITCQLYRPPRCSHCSVCDNCVERFDHHCPWVGQCIGMRNYRSFFLFISSSTILCIFIFGMSALNIKFLTNDYGTVWKAIKESPLSVVLMVYCFIFLWFVGGLTCFHLYLIGTNQTTYETFRYRGVERPQVYDRGCLNNFREVFCSKIKPSRNNFHAYVQENERGFTRGMNSEGYIGNLDGNRREKVEDDREIGGDLLKISQRHEAEDA
>Gbar_A11G034750.2
MTLGFSFSLPVMVVVSAIAFVYFCTVFVFIDRWFGLMTSPGIMNAVAFTGVAVMCVLNYVFAIFMDPGRVPSNFLPDIEDSKVPIHEIKRKGGDLRYCQKCSHFKPPRAHHCRVCKICVLRMDHHCTWINNCVGHANYKVFFVFVVYAVIACIYSLVLLVGSLTNDSQNDKQQSADSFRILYVISGLLLVPLSMALSGLLGWHIYLILQNKTTIEYHEGVRATWLQERAGNVYKHPYDLGAYDNLTTVLGSNIICWICPTSRHIGNGLRFRTAYDGLPVASTSK
>Gbar_A12G011020.1
MHRSGTTMAWNVFKFCTVLRGLGSIMILLVLGVVGVAYYAVVFTYYGPALFDGGLHSFIAVVVLILFHFLLVMLLWSYLTVVLTDSGTVPPNWKPAWDEERGEVDPLNESEFDGLQPALSSQRIRYCRKCNQFKPPRCHHCSVCGRCVLKMDHHCVWVVNCVGALNYKYFLLFLFYTFLETSLVTLALFSHFLAFFSDEEIPGTTATLATTFLSFVLNLAFALSVFGFLIMHVSLVSANTTTIEAYEKKTTPKWRYDLGRKKNFEQVFGTDKRYWFIPAYSDEDLRRMPALQGLEFPSNPDFDSEEF
>Gbar_A12G013040.1
MMRIMRRHGWQRPLHPLQMVGMAVFSFLVVAFYTFLGLLLGNRIAEITIATIFSFVALSVMFLFVRCTAIDPTDKTSFKKKKKGKSKGILKLNYGFILTQIVVRFFRRLEKKILRTFIRRKYLDPWKTNFQMEPLLPFPLVMKDDAVSPDVKEDDNISYCSLCDFEVKKHSKHCRTCNRCVEGFDHHCRWLNNCVGKRNYTTFILLMIFVLLLLILEGGTAIAIFIRCFADKKGIEQELEKRLYIKFPREVLATITVLLALFTVYGSAAMGQLFFFHVVLIRKGMRTYDYILAIKEENQFTVDPFDDSDVSSDDSSDFDSPEKATFLSRFICKGLRTQDPPRLSIRIDEDPKASTSTSKKQGFHVSIDPWKLINLSRDKALLAADKARQRLMIQKPAVE…
>Gbar_A12G020520.1
MNGFQPPRPDLADEANHGDGFIRTYKAWKGSNVFVLGGRFIFGPDVRSLFFTIFLIVAPVAVFCVFVARKLMDDFPHHLGISIMAVVVALTLSDITLLLLASGRDPGIIPRNLHPPEPEGYEGMTEVRPGQTPPLRLPRTKDVIVNGISVKIKYCDTCMLYRPPRCSHCSICNNCVDRFDHHCPWVGQCIGLRNYRFFFMFVFSTTLLCLYVHGFCWVYIRRIMNGEEATVWKAMTKTPASIVLIIYTFISVWFVGGLTVFHLYLISTNQSTYENFRYRYDRHENPYNKGVIRNFLEVFCTSVPPSKINLREKVPKEPAIAPRTVSGGFISPNNGKAIGDIEMGRKPVWDEALGDISDYEEQHSVDYSDKDSRLPDVSPDFSRILPPDNTEGRGVMHHP…
>Gbar_A13G002570.1
MAESAESSKDYFVTTVNEDHATICWGCGLRLLLPTHAPVFKCGWCGAITSQNVNKTETKCLWGRRLQDRCFVTILSVFMLFLICGGVWAVHWFVFSVSYTFGIFHYILTAILAATTVSTFSLSAFRCAGTPPTLLWGSYPVVGKGDLENYTFCHYCVKPKSPRAHHCRSCGTCVLDMDHHCPFIGNCVGAANHRHFIAFLFSAVFSTIYISFISAYAGLHIWPPVKYRSLGHLNGSGRDLAIQAFKEVMLALVSSAVQLSARGLILVYLFVSSVSLQIGLSVLLWQQLCYIYEGKTYLSHLSSQGSGGDHIEEKGCQNIFRFFGCPYSIFIYLPTLRNSPKRHTK
>Gbar_A13G008150.3
MRKHGWQLPYHPLQVVAVAVFLALGFAFYVFFAPFVGKKMFQYIVIGIYTPLITCCFGLYVWCAAADPADPGVFKSKKHLKISENKLSGPKDSKLGGDSTTSLHDGNATLVGGKTLEKDAAATHETLKNTSLGTDKNHASSKQSSCFVWIFFPYAFICKCCSSNEESSEQQMSEDGMFYCSLCEVEVFKYSKHCRVCDKCVDRFDHHCRWLNNCIGQRNYRQFFALMVSSLLLLILQWSTGILVLICCFIDRKQFSIDIATKLGSSFSLVPFVIVVALCTILAMVATLPIAQLLFFHVLLMKKGISTYDYIIALREQEQEQQGIGGHQSPQMSPASSLTGLSSASSFSTFHRGAWCTPPRLFLEDQFDVVPPDTGSVSSYGKKMIGEEPIKKKNPGAVK…
>Gbar_A13G010430.1
MWLQLDEGDGAKWSRHRHTFKRCVSIPILGPGSLSAHIVKGKPLFQFIYYFPLQKLLRFSVSPFKRNIKSKQKIYDSNSMVAMEINAAKGTRTYQVWPGNNVFFCHGRLVCGPDQRGLFLTSVSILISTWIFTIYIANDLQNANPTLVITICLILTIVIIVNLILVTAIDPGITPRSTQQSSIEDTDSSNGSRRKKVTINGVQLKLKFCRIYRIFRPPRSCHCTICDNCVEKFDHHCPWIGQCIALRNYRFYLAFLITALMFFIYIFAFSCCWRIHQRVLESGTGLFGMLRNCPETLALTLFSFAAIWFLGGLAIFHSYLTAINQTAYENFRNSYEGSPNPYDKGIIGNITEVLFAPLPPSRVDFRAEAMPRWNVEDEKPPLG
>Gbar_A13G019000.1
MSLHWALICHGLITLTIVVSFLCGQWRIFQGTPISSIHRFLSFGAYQYFLRFIGAVFGDRGTNLILSVEYYCCDRPNPILQLIYLAIIGTTYYIIVKTSFSYIPGYYLSEAHRYASFLAIAVGILLFLVTSFSDPGTVKADNVSRYLSAYPYDNIIYTEKECPTCKIPKPARSKHCSLCNRCVARFDHHCGWMNNCIGERNTRYFLAFLLWHFLLCIYGTIAIGLVLAGRLKELQIVHVLTVYYGVDNSLRSLAPYVVQWLLDAHNTQILLMVFMGVVSLLLAGFFAYHANLCLTNTTTNETFKWQDYISWQKNLIEARASTAALKANIAGMTTEGKPQESKCKSFFRRSLLQDTEAIVKKNVYDKGFFHNLYEVVFPVSTRASFLHTKSKSG
>Gbar_A13G021830.1
MLVEYLGFSLKEPDALGYYALQWAALNNRTDTAQYIIEHGGDVNAKDQSGQTALHWSAVRGSIQVAEVLLQGGAWVDAADVNGYRITHVATQYGQTAFLYYVVSKWNANPDVPDNEGRSPLHWAAYKGFMDCIRLLLYLDANRGCQDREGCTPLHWAAIKGNLEACTLLLQGSQEGLAVTDNSGLTPAQLASEKKHRKIAFLLGNTRRLHEYRSNGNSLLGKLPKLGLAPVLCCAIVVHLTTYIHSVIMASNLPKLTAGFGILAWLGVFLSSAGLIWFYRCSSKDPGYIKMNVSDHQNLKEDEPLLKIEANHPALLAGNWSQLCTTCKIIKPLRAKHCSTCDRCVEQFDHHCPWVSNCVGKKNKWDFFLFIVLEVMAMVITSGVAMTRILMDPMAPVGF…
>Gbar_D01G018790.3
MASSEIEVVPSESEPKTTQQQNSTQQIAIIDVFSASAYGDFDKLRKFVEEDGASLATPDGNSYYALQWAALNNFSDIAQYIIDHGGNVNATDNNQQTALHWAAVKGSIAVADVLLQNGARVEAADLNGYRAVHIAAQYGQTAFLNHIVAKYHAEYDAPDNCGRSPLHWAAFKGFSDTIRLLLFRDAFQGKQDIEGCTPLHWAALRGNVEACMVLVHAGTKQELLVKDKAGNTPLKLASDKGHRQIALLLSKAERANSKRLFDKIHGGKMGEVGYAPILFCVIIVLIILFINSVLATPTLPKVTAIVGLWGWIGVSLGIGSLIMFYRCCSKDPGYIKKSRRLDGYEDTEDPLLNIELNNASVWTGNWDQLCPTCKIIRPVRSKHCPICKHCIEQFDHHCP…
>Gbar_D01G020240.1
MHSTELKDRTKRSMRTSKSQIYDSSSIEIDPSPPNSTPKRSYQVWKGNNKFCCGGRIILGPDASSLFLTSFLIGCPAIAFCIKMALHIKPQDTIFNHQILLGGLILTVLDLGFLFLTSFGDPGIIPRNTKPPESSSDDDDLCKATSFDWANGKTGTLRLPRIKEVKLETGETVQVKFCETCLLYRSPRASHCSICNNCVQRFDHHCPWVGQCIGARNYSFFICFISSSTALCIYVFTCSWVNILRQRTSFWTAISRDVLSVILILYCFIVVWFVGGLTVFHFYLISTNQTTYESFRYRYDRKENPFNKGILSNFRQVLFSKISPSLINLRAWTSEDDTGLSVIDDNGDSETGSKNFDVEMGVPKLLQKIDFDGFDNKPSNSKNQDFHDQTKFGIA
>Gbar_D01G023050.1
MKRGFSFSVTVVVSAIVFIYFCTVFVFIDRWFGLMTSPGIMNAVAFTGVAFMCVLNYAYAILADPGRVPSSFMPDIEDPEVPIHEIKRKGGDLRFCQKCSCFKPPRAHHCRVCKRCILRMDHHCNWINNCVGHANYKVFFVFVVYAVIACIYSLILLVGSLTNNSQNDKQHSADTFRIAYVISGLLLVPLSVALSVLLGWHIYLILQNKTTIEYHEGVRAMWLAEKGGTVYKHPYDIGAYENLTTVLGPSIFCWICPFSRHIGNGLRFRTAYDRVSTSSTSK
>Gbar_D02G007360.1
MEKRVYEVWKGSNKFILGGRLIFGPDAKSLLVTLLLITVPVIIFCVFVARHLRHAFSPYNAGYAILAVAIVFTIYVLILLFLTSARDPGIIPRNSHPPEEEFRYDSSVSAEVGGRQTPSLQFPRTKEVMVNGVHVRVKYCDTCMLYRPPRCSHCSICNNCVERFDHHCPWVGQCIGLEDNCCVFEQRNYRYFFMFVSSATLLCIYVFSMSALYIKVLMDDHQGTVWKAMKESPPSVILMTYCFIALWFVGGLTGFHLYLISTNQTTYENFRFRADNRINVYNLGCPSNFLEVFCTKIKPSKNNFRAFVREEVPRPTLQSIQGAEAEDLGGGDPRPKVEDDLEIGEDLLKISQRRNIEEIDEDIRSRGSNGPAHTALEVDAILDSDHRAPTIRSETRHSS…
>Gbar_D03G000440.2
MTMVMGICRSFHDRALARFFHCFPCLSDPARRSSWGLKVTLVMLHLIFVGILFVFDGDLIETTKKEPWYTALYLLLLFATLVQYFITSSSSPGYVFDVMRAVNETNVICQKSSMASKQPASSQNGSLNVVIEGSQSGRNFQGSNPSSWTKLVMDMYPPGTSIRSCTCSYCNVEQPPRAKHCHDCDKCVLQFDHHCLWLGSCVGQDNHCKFWWYICEETALCLWTGILYIMYLKANISRAWWKDAIMILLLIALSIVIIFLLLLLLFHSYLVLTNQTTYELVRCRRIPYLRRIPERVYPFSKGICRNLYNFCCVRSSIYSLEPLPSSQELEEKARPYTCLDILACRCC
>Gbar_D03G007890.9
MAPNSDPTKSKRLYQVWKGSNRFFCGGRLIFGPDVASLFLSTFLIAGPAIAFCIRMYIKIKHENTNAGRCYSILILGALLSALDLLFLFFTSGRDPGILPRNSKPPESDEALDVTTPSMEWVNGRTPHLKLPRAKDVKVNGHTVKVKYCDTCLLYRPPRASHCSICNNCVQRFDHHCPWVGQCIGIRNYRFFFMFISTSTILCLYVFVCSWINVLEKEAGNDSNIWKAMSHDILSIILIVYCFIAVWFVGGLTVFHFYLICTNQTTYENFRYRYDKKENPYNKGTAGNLGEMFLSKIPPSLNDFRSFVEESEHMVMGSMMPNFMEGHISSEEKIDIEMGNRLAEDTGYSLPEILRNLEFDDFEDELMIKQEGERDMDSLFLGGQDMKPSDEVSIPGGET…
>Gbar_D03G013340.1
MLAWSKSIGRCTVSFISVLLTQLALFLVPLFFSASPILIQLTLSALVLVVVLGFGGWCKRLLGFNASAPAFVFCSIFFIWGVYIAIVRQAISPVMDVVLNVEMIMLIIGLFRIMLKDPGFVVCESFSLDELNENSVLGVQIHNESSLLQMRARYCKSCQTYVQGFDHHCPAFGNCIGQKNYVLFMVLLVGFITAEISYILCSSQFASKFRVLEENRVESGSILVMARSTLLFCVLQVLWQGPFLIWHVYCICFNIRTEEWVNWKKYPEFQLNASSLSGENYQGTSFKNPHNKGILQNVKEFLTLK
>Gbar_D04G015430.1
MYRAPFPAQLSVSDRRVIDNNATDVRVYQVWKGSNKFFLGGRVIFGPDVRSIFLTISLIVIPVLLFCAFVSRRIIYAFDNHLGKLIIFILILLTVYDLILLLLTSGRDPGIIPRNSHPPELEEDGSTMSTDWLGSQSSAGVPNLPPTKDVVVNGVIVKVKYCQTCMLYRPPRCSHCSICNNCVERFDHHCPWVGQCIGKRNYRFFFMFVSSTTVLCLYVFVFSWVTIKKIMAEYDCNLWSAFLKSPVSGILILYTFMTAWFVGGLTVFHLYLICTNQTTYENFRYRYDSKRNPYNRGCVRNVCEIFLSKIPKSKSNFRAMVRVDSSSLFGSTMSLARPMSPNIRKKSFDIETGKRQAVVAEDFEDIHSQIDSVGGLERCGTQPRHIIQCENSNWEISPN…
>Gbar_D04G020570.1
MRKHGWQLPSHPLQVVAVAVFLALGFAFYVFFAPFVGKKMFQYVVMGIYTPLITCCFGLYIWCAAADPADPGVFKSKKYLKIPESGKYSGPKDCKLGGGSATTLHDDNDALVGGKTAEKDTAATDETLKDGGVELEGNDGSMKRSSCLLWIFSPCAVICKCCGSNEESTEQQMSEDGMFYCSLCEVEVFKYSKHCRVCDKCVNHFDHHCRWLNNCIGKRNYRQFFTLMVSALLLLILQWSTGILVLICCFVDRKQFSLDISTKLGSSFSLVPFIIVVVLCTILAMVATLPLAQLFFFHILLIKKGISTYDYIIALREQEQELQGVGVQQSPQMSPASSLTGLSSASSFSTFHRGAWCTPPRLFLEDQFDVVPPDTGSVSSFGKKMVREEPMKKKNPGAV…
>Gbar_D05G001400.1
MVTDNGGLTPEQLASDKNHREVAIFLGNARRLYEKGCGRNNSFGQLSKLRLAPILWCSSLLLMVTYIQSVLMAPYLPRLTAGFGLLAWSGVFLASAGLVLFYRCSRKDPGYIRMNVHDLQNMKDDEPLLKIERNNPALLAGNWSQLCVTCKIVRPLRAKHCSICNRCVEQFDHHCPWVSNCIGKKNKWDFFLFLVLEVSAMLITGGVTITRILTDPMAPSSFLQWMNHAGIHHISAISFLIMDFLLFFGVASLTAVQASQISQNITTNEMANVMRYSYLRGAGGLFKNPYDHGCRKNCTDFLFKGYNEDVEACEDIEHSKGIGVAQMLRNLKLQNGDSQSRKQKWPSCYKCQF
>Gbar_D05G027500.1
MEKRVYEVWKGSNKFFLGGRLIFGPDARSLPVTLLLISVPSIIFCIFVARHLRHRFSPYNAGYGIMVVAVVFTIYVLIILFLTSARDPGIIPRNSRPPEEEPHHDSSVPAQARNRLTPGRQFPRTKEVMVNGMQVRVKYCSTCMLYRPPRCSHCSICNNCVERFDHHCPWVGQCIGLRNYRFFFMFVSSTTLLCIYVFSMSALYIKVLMDDNHRTVWEAMKESPPSVVLMAYCFIALWFVGGLTGFHLYLIGTNQTTYENFRHRADNRINIFDRGCPSNFDEIFCTKLNPSKNNFRALVQEEVPRPTEEAKAEDVGGDTHPKIEVDLENRQDLLKISEQHNIEEGIDLSKISRRQNDEENDSRESNDPLRSTLEADSIMGINHRASLTMTMIRSDPEPS…
>Gbar_D05G031550.4
MAESGKQHLVTAVTEEKGTTCWGCGLGLLLPTLGPAFKCGWCGAITNHNLNKTQNQCLLWRRLRDRCFVSFLFSFMLFVICGGVCAAFPIIFLVSYTSGIVHSVITTILALTTISTFGLSAFQCAGAPPMILWGSYTVVGKGELENYTFCHYCSKPKSPRAHHCRSCGMCILDMDHHCPFIGNCVGAANHRHFIAFLISAIFSTIYVTVMSAYTSFLIWPPLRYKPPEHSTIFSTGLVMLASREGLVALLSSAMELPVRGLVLIYLFIASISVEISLSVLLWQQLCYIYEGRTYLSHLSSREGDHVKEKDCQNLLRFFGCRYSMLRFLPTLRNSRKRHKT
>Gbar_D06G005400.2
MSSEIEVVEETVPLKQLSGAVANGNEYGGGHHGVVGDVADDESLKNDVYTAAAYGDLEKLQRLVESEGCSLSEPDGLGYYALQWAALNNRTAAAQYIIEHGGDVHAVDHNGQTALHWSAVRGAVQVAEVLLQEGARVDAAEIYGYQITHVAAQYGQTSFLYHVVLKWNADPDLPDNDGRSPLHWAAYKGFADCIRLLLFLDAHRGRQDKEGCTPLHWAAIRGNLEACTVLVQAGKMEDLTVTDNSGLTPEQLASDKNHRQVAFFLGNARRLLEKRCDGNSRLGRFTRLRLAPFLWCIILLLLATYIQSVIMDANLPKLTAGFSFMAWFGVILASTGLVMFYRCSSKDPGYIKMNVHDPMNMKDDEPLLKIETNNPSLLAGNWSQLCATCKIVRPLRAKH…
>Gbar_D07G009150.1
MMRKHGWQLPAHTFQVVAITVFCLLVVAFYAFFAPFVGGLIWEYVLVGTYSLVALLVFILYVRCTAINPADPGIMSKFIGGSNKFEKHGLSVKDLPRKYDEFGSGLHSSPSTVSRSSRAAPKSSMKGSVEDPGTIDAPTEYTSRKSCCIGGIFCALFVHEDCRKQEAAAEQGSEDALYCTLCKAEVRKFSKHCRSCDKCVDGFDHHCRWLNNCVGHKNYVTFISLMAVSIVWLVMEAGVGIAVLVRCFVNKKGMETEIIDRLGNGFSRAPFATVVAVCTAVSVLACVPLGELFFFHIILIRKGITTYEYVVAMRVMSEAPAGASVDEELPNVVYSPSGSATTGMSGGSSLGLQYKGAWCTPPRVFVDYQDEVVPHLEPGMLPSTVDPDAAGFAERENKG…
>Gbar_D07G014670.2
MEINVFKFCSGLRVLGHVMILLVAAIVGVSYYAVVFLTYGSQLLRGGFDSFLSFTIVIIFHVLLVLLLWSYIRVVLKDPGSVPENWRAVSGEESLEVGTSLAAAEDGFERRSRGGGYCIHCQNGKPPRCHHCSICQRCVLKMDHHCVWVVNCVGACNYKFFLLFLLYTFLETTMVTIVLLPSFINFFGEAKNHSSAAKSAIIFLAFVLNFAFALSLLCFVVMHASLLSSNTTSVEVHEKKGVIRWKYDLGRKKNFEQVFGTKKSLWLFPLFSEDDLKKIPALRGLEFPTRSDVDA
>Gbar_D07G016010.1
MHRSGATMAWNVFKFCTALRGLGSIMILLVLGVVGVSYYSVVLTNFGPALYDGGLDSLTAVVVLILFHCLLVMLLWSYFSVVLTDPGSIPANWRPALDEERGEADPLNGSEFNGLQTNPSNQRIRYCRKCNQLKPPRCHHCSVCGRCVLKMDHHCVWVVNCVGALNYKYFLLFLFYTFLETSLVTLALLPHFIAFFSDVEIPGTPGTLATTFLSFVLNLAFALSVLGFLIMHISLVAANTTTIEAYEKKTTPKWRYDLGRKKNFEQVFGTDKRYWFIPAYSDEDLRRMPALQGLEYPSKPDFDSQEF
>Gbar_D08G010320.1
MSSEIEVVEDVQPLKQSDGVVANGNGYYGGGNNGVVGGFVDDESLRNDVYTVAAYGDLEKLQRLVEYEGRSLSEPDGLGYYALQWAALNNRTAAAQYIIEHGGDIHAADHNGQTALHWSAVRGAIQVADILLQEGARVHAADIYGYQVTHVATQYGQTAFLYHIVSKWNADPDIPDYSGSSPLHWAAYKGFADCIRLLLFLDADRGRQDKEGCTPLHWAAIKGNLEACTVLVQAGKKEDLMITDNSGLTPAQLASEKNHRQVAFFLGNARRLLEKRCDGNSRLGRLSKLSLAPVLLFIILVMLVTYTQSVITASNLPKLTAGFGLLAWMGVFLASAGLVMFYRCSSKDPGYIKMNALDPQNMKDSERLLKIEINNPILLAGNWSQLCATCKIVRPLRAK…
>Gbar_D08G019610.1
MAWNVFKFCTALRAFGSIMIVFFLGLVGVTYYAVVVAYYGPHLFRGGFDTLIAVAFLFLFHLLLVMVLWTYATVVLTDPGGVPLNWRPLREEEKGDADPLVGLGYGIAKIGTNQSAVPGDFKNLDIGFCLKCNRLKPPRAHHCSICNRCILKMDHHCGWVANCVGALNYKSFLLFLFYTFLAEILVCLALLRVFMEIFNDDEVDLTPGKLAATFIAFVLNLAFAVSVLGFLIMHITLVGANRTTIEFQAKDKKTGLTWRYDLGWKKNYEQVFGTEKKLWLIPVYSKDDIRRMPALQGFEYPTRPNWDPQH
>Gbar_D09G003520.2
MYVAPPTQRSDPSSIGGGPGDLRVYQSWKGSNIFLFQGRFIFGPDVRSLGLTILLILAPVSIFCVFVARKLMDDFSHHLGISIMVVAVVFTLYDLVLLLLTSGRDPGIIPRNAHPPEPESFDGNADVGAGQTPPLRLPRIKEVEVNGISVKIKYCDTCMLYRPPRCSHCSICNNCVERFDHHCPWVGQCIGLRNYRFFFMFVFSTTLLCIYVFAFSWVYISRIMASEDTTIWKAMIKTPASIVLIVYTFISMWFVGGLTAFHLYLISTNQTTYENFRYRYDRRANPYNKGVVDNFKEIFCSSIPSSKNNFSAKVPREPVLPTRASGFMSPNMGKATDDIEMGRKTVWVDNGATTDDCEGQFTSERVNVKEGELGELSPDFRSTVDGTGEHASIHPRRSS…
>Gbar_D09G004260.2
MYVVPPPQRSDPGSIGGGLGDLRVYQAWKGSNIFLFQGRFIFGPDVRSLGLTILLIVAPVSIFCVFVARKLMDDFSHHLGNSIMVVAVVFTVYDLLLLLLTSGRDPGIIPRNAHPPEPESFDGSVDVGAGQTPQLRLPRIKEVEVNGITVKIKYCDTCMLYRPPRCSHCSICNNCVERFDHHCPWVGQCIGLRNYRFFFMFVFSTTLLCIYVFAFCWVYIRRIMASEETTIWRAMIKTPASIVLIVYTFIAMWFVGGLTAFHLYLISTNQTTYENFRYRYDRRANPYNKGVVDNFKEIFCSSIPSSKNNFREKVPREPVLPTRPGGFMSPNMGKAVDDIEMGRKTVWGDIGAGTDHCEGQLISDRVNVKEGELGDLSPDIRSTVDDTGDRSGIHPRRSS…
>Gbar_D09G020280.1
MAWNVFKFCTALRALGSIMIVFVLAVIGLTYYAVVIAHYGPSLFLGSFETFFAIVVLIVFHSLLVMVMWCYSSVVVTDPGGVPPNWRPFTDEEKGDADPLVGSGYGSAQLDPKQSAMVAVSQEIRFCHKCKQFKPPRAHHCSVCRRCILKMDHHCVWVVNCVGALNYKYFLLFLFYTFLETTLVSLLLLRVFMEFFNEGEIDETPGSLAATFITFVLNIAFTLSILGFLIMHITLVGANTSTIEAYEKKTSPKWRYDLGWKKNFEQVFGLDKKYWFIPAYSEDDLRRLPALHGFEYPTRPDLEPLQQH
>Gbar_D10G022180.1
MKLKNFLSLPIFSVFFVMGFVYYITVFILIEDWVGLQTSAGSLNSMIFTTLVCLCVLSFLVGVLTDPGRVPSSYIPDVEDTSFASDQEPKKNVLQSKYCDKCAAYKPPRTHHCRVCKRCILRMDHHCLWINNCVGYWNYKAFFNLILYATIGSIHSSVIVISCFRQKDWNYSGTTPLKIFYLACGLMMLALSVTLGTLLGWHIYLITHNMTTIEYYEGIRAAWLAKKSGLSYRHPFDISVYKNITLVLGPNTLRWFCPTSMSHLKDGVSFPTLRDSS
>Gbar_D11G008820.1
MHRSGATMAWNVFKFCTALRALGSIMILLVLGVVGVTYYSVVFTNYGPALYDGGFNSLTAAVILFFFHCFLIMLLWSYFSVVLTDPGSVPPNWRPAMDEERGEADPLNGSEFNGSQPDPLNQRIRYCRKCNQLKPPRCHHCSVCGRCVLKMDHHCVWVVNCVGAQNYKYFLLFLFYTFLETSLVTMALLPHFIAFFSDGEIPGTPGTLATTFLAFVLNLAFALSVLGFLIMHISLVSANTTTIEAYEKKSTPKWRYDLGRKKNFEQVFGTDKLYWFIPGYSDEDLRRMPALQGLEYPSKPDFDSQEF
>Gbar_D11G018520.1
MVIGLCRSFRDRALDRCYHCFPCLSDPARRSSLVLKVTLVMLHLVYVGILFLFDSDLIDKTKKEPWYTALYLLLFFATLVQYFITSGSSPGYVLDAMRAVNETNVICKKSSMAKTASSKNGSLPVEGCQSGRNFQGTDSTSWTKLVMDMYPPGTSIRSCICPYCNVEQPPRAKHCYDCDKCVLHFDHHCVWLGTCIGQGNHCKFWWYICEESALCLWTGILYITYLRANISRAWWNDAIAILLLIPLSIFIVFLLLLLFFHSYLILTNQTTYELVRRRRIPYLRGIPERVYPFSKGVCHNLYDFCCGGSNIYSLEPLPSAQELEEKSRPYTCLDVLTCRCC
>Gbar_D11G023870.1
MAKRLYEVWKGKNKFIFRGRLIFGPDAKSLIITLLLIIVPVIIFCTNVARNLFDETSGNIAGYAILMVTVVFTIYVLLLLLLTSARDPGIVPRNLHPPTEEICYDSSASIDVGRQTPTPRLPPTKEVIVNGVPVRVKYCITCQLYRPPRCSHCSVCDNCVERFDHHCPWVGQCIGMRNYRSFFLFISSSTILCIFIFGMSALNIKFLTNDYGTVWKAIKESPLSVVLMVYCFIFLWFVGGLTCFHLYLIGTNQTTYETFRYRGVERPQVYDRGCLNNFREVFCSKIKPSRNNFHAYVQENERGFTRGMNSEGYIGNLDGNRREKVEDDREIGGDLLKISQRREAEDA
>Gbar_D12G011110.1
MHRSGTTMAWNVFKFCTVLRGLGSIMILLVLGVVGVTYYAVVFTNYGPALFDGGLHSFIAVVVLILFHFLLVMLLWSYLTVVLTDSGTVPPNWKPASDEERGEVDPLNESEFDGLQPDLSSQRIRYCWKCNQFKPPRCHHCSVCGRCVLKMDHHCVWVVNCVGALNYKYFLLFLFYTFLETSLVTLALFSHFLAFFSDEEIPGTTATLATTFLSFVLNLAFALSVFGFLIMHVSLVSANTTTIEAYEKKTTPKWRYDLGRKKNFEQVFGTDKRYWFIPAYSDEDLRRIPALQGLEFPSNPDFDSEEF
>Gbar_D12G013030.1
MMRIMRRHGWQRPLHPLQMVGMAVFSFLVVAFYTFLGLLLGNRIAEITITTIFSFVALSVMFLFVRCTAIDPTDKTSFKKKKKGKSKGILKLNYGFILTQIVIRFFRRLEKKILRTFIRRKYLDPWKTNFQMEPLLPFPLVMKDDAVSPDVKEDDNISYCSLCDFEVKKHSKHCRTCNRCVEGFDHHCRWLNNCVGKRNYTTFILLMIFVLLMLILEGGTAIAIFIRCFADKKGIELELEKRLYIKFPREVLATITVLLALFTVYGSAAMGQLFFFHVVLIRKGMRTYDYILAMKEENQFTVDPFDDSDVSSDDSSDFDSPEKATFLSRFICKGLRTQDPPRLSIRIDEDPKASTSTSKKQGFHVSIDPWKLINLSRDKALLAADKARQRLMIQKPAVE…
>Gbar_D12G020730.1
MNGLQPPRPDLADEANHGDGFIRTYKAWKGSNVFVLGGRFIFGPDVRSLFFTIFLIVAPVAVFCVFVARKLMDDFPHHLGISIMAVVVALTLSDITLLLLASGRDPGVIPRNLHPPEPEGYEGMTEARPGQTPPLRLPRTKDVIVNGISVKIKYCDTCMLYRPPRCSHCSICNNCVDRFDHHCPWVGQCIGLRNYRFFFMFVFSTTLLCLYVHGFCWVYIRRIMNGEEATIWKAMTKTPASIVLIIYTFISVWFVGGLTVFHLYLISTNQSTYENFRYRYDRHENPYNKGVIRNFLEVFCTSIPPSKINLRAKVPKEPAIAPRTVSGGFISPNNGKAIGDIEMGRKPVWDEALGDISDYAGQHSVDYSDKDSRLPDVSPDLSRILPPDNTEGRGVMHHP…
>Gbar_D13G002440.1
MAESAESSKDYFVTTVNEDRATICWGCGLRLLLPTHAPVFKCGWCGAITSQNVNKPETKCLWGRRLQDRCFVTILSIFMLFLICGGVWAVHWFVFSVSYTFGIFHYILTAILAATTVSTFSLSAFRCAGTPPTVLWGSYPVVGKGDLENYTFCHYCVKPKSPRAHHCRSCGTCVLDMDHHCPFIGNCVGAANHRHFIAFLFSAVFSTIYISFLSAYAGLHIWPPVKYRSLGHLNGSGRDLAIRAFKEVMLALVSSAVQLSARGLILVYLFVSSVSLQIGLSVLLWQQLCYIYEGKTYLSHLSSQGSGGDHIEEKDCQNIFRFFGCPYSIFRYLPTLRNSPKRHAK
>Gbar_D13G008080.1
MRKHGWQLPYHPLQVVAVAVFLALGFAFYVFFAPFVGKKMFQYIVMGIYTPLITCCFGLYIWCAAADPADPGVFKSKKYLKIPENGKHSGPKDSKLGGDSTTSLHDDNATSVGGKFLEKDAAATHETLKNMSLRTDRNNASSKQSSCFLWIFFPCAFICKCCSSNEESSEQQMSEDGMFYCSLCEVEVFKYSKHCRVCDKCVDRFDHHCRWLNNCIGQRNYRQFFALMVSALLLLILQWSTGILVLICCFIDRKQFSTDIATKLGSSFSLVPFVIVVALCTILAMVATLPIAQLLFFHILLMKKGISTYDYIIALREQEQEQQGIGGHQSPQMSPASSLTGLSSASSFSTFHRGAWCTPPRLFLEDQFDVVPPDTGSVSSYGKKMVGEEPIKKKNPGAV…
>Gbar_D13G009170.1
MTRKKNLAMTSSTNPYQRLGFQGKNALADRESIQARSELFAYNILSLDHGGIQQAIMKFPEELVVHLKITTLCFGMLLYLDLMTPHGMEVIVNLILVTAIDPGIIPRSTQQSSVEDTDSSNGSRRKEETINGVQLKLKYCQICRIFRPPRSCHCAICDNCVEKFDHHYPWIGQCIALRNYRFYLAFLITALVFFIYIFAFSCWRIHQRMLESGTGLFGMLRNCPETVALTLFSFAAIWFLGGLAIFHSSLTAINQNFQNRYEGSPNPYDKGIISNITEVLFSPLPPSRVDFRAEAMPRWNVEDEKPPLG
>Gbar_D13G018950.1
MSLHWALICHGLITLTIVVSFLCGQWPIFQGTPISSIHRFLTFGAYQYFLRFIGAVFGDRGTNLILSVEYYCCDRPNPILQLIYLAIIGTTYYIIVKTSFSYIPGYYLSEVHRYASSLAVAVGILLFLVTSFSDPGTVKADNVSRYLSAYPYDNIIYTEKECPTCKIPKPARSKHCSLCNRCVARFDHHCGWMNNCIGERNTRYFLAFLLWHFLLCIYGTIAIGLVLAGRLKELQIVHVLTVYYGVDNSLRSLAPYVVQWLLDAHNTQILLMVFMGVVSLLLAGFFAYHANLCLTNTTTNETFKWQDYISWQKKLIEARASTAALKANIAGMTTEGKPRESKCKSFFRQSLLQDTEAIVKKNVYDKGFFHNLYEVVFPVSTRASFLHTKSKSG
>Gbar_D13G022230.1
MSSEIKVVEKVQPLKQLGGVVTNGNGNGQGYNGVVGDYAYYASLRNDVYCAAAYGDLGRLRMLVEYLGFSLKERDALGYYALQWAALNNRTDITQYIIEHGGDVNAKDQSGQTALHWSAVRGLIQVAEVLLQGGAWVDAADVNGYRITHVATQYGQTAFLYYVVSKWNADPDVPDNEGRSPLHWAAYKGFMDCIRLLLYLDANRGCQDREGCTPLHWAAIKGNLEACTLLLQGSQEGLAVTDNSGLTPAQLASEKNHRKIAFLLGNTRRLHEYRSNRNSCLGKLPKLGLAPVLCCVIVVHLTTYIHSVIMASNLPKLTAGFGILAWLGVFLSSAGLIWFYRCSSKDPGYIKMNVSDHQNLKDEPLLKIEANHPALLAGNWSQLCTTCKIIKPLRAKHCS…
>Gbar_D03G018440.1
MGVKKNQIYDSSSFDMSKPMRKRIYQAWQGNNKFCCGGRILLGPDASSLFLTSFLIGCPSIAFCIKMSVNVKEDDSLNFHIFIGGLILTVLDLSFLFLTSSGDPGIIPRNSKASEPSSEESKKSPQGPPWDWAINKTNLKIPKVKDVVLKNGQTVKVKFCETCLLYRSPRASHCSICNNCVQKFDHHCPWVGQCIGLRNYPFFICFLSSSTALCVYVFSCSWINILRHPQGLWTAMSRDVLSVILIVYCFLAVWFVGGLTVFHFYLICTNQTTYESFRYRYDKKKNPFNKGVLRNFKEVFLTRIPSSELNLRAWVSEDGNLSIKDDKSNKFDMEMGLKHNQDSAKFPSHWQRFDYDGFDNSLKGKDGEFDDKPKSSSKM
>Gbar_Scaffold1489G000060.1
MVRRHGWELPAHTFQVVAITVFFLLSVAYYAFFAPFLGKDIYEYVAIGVYSIVALSVLILYVRCTAIDPCDPGILLEADKTPTRKSHTEMDLSGNASSIEEPCKIRVKYGRQYNRHRSQWCSKLGGFFCACLVKEDCCKDEDLLQQQSGEEDALFCTLCNAEVRKFSKHCRSCEKCVDGFDHHCRWLNNCVGRKNYISFVCLMAASLVWLIVEFGVGIAVLVRCFTDRKGTESEITEKLGVGFSRPPFATVVAICTAVSFLAFVPLGELFFFHIILIRKGITTYEYVVAMRTQSEPPGQSADGGDQQSMPSSPTSSAVTAISGRSSLGKSLQYKGAWCTPPRIFMEHQDEIVPHLDPGRLPSTVDPDAVQPPDKGKRLPQRPVRISAWKLAKLDSNEAV…
>Gbar_Scaffold1924G000040.2
MRKHGWQLPSHPLQVVAVAVFLALGFAFYVFFAPFVGKKMFQYIVMGIYTPLITCCFGLYIWCAAADPADPGVFKSKKYLKIPESGKYSGPKDCKLGGGSATTLHDDNDALVGGKTAEKDTAATDETLKDGAVELEGNDGSMKQSSCLLWIFSPCAVICKCCGSNEESSEQQMSEDGMFYCSLCEVEVFKYSKHCRVCDKCVNHFDHHCRWLNNCIGKRNYRQFFTLMVSAILLLILQWSTGILVLICCFVDRKQFSLDISTKLGSSFSLVPFIIVVALCTILAMVATLPLAQLFFFHILLIKKGISTYDYIIALREQEQELQGVGGQQSPQMSPASSLTGLSSASSFSTFHRGAWCTPPRLFLEDQFDVVPPDTGSVSSFGKKMVREEPIKKKNPGAV…
>Gbar_A05G043010.1
MVRRHGWELPAHTFQVVAITVFFLLSVAYYAFFAPFLGKDIYEYVAIGVYSIVALSVLILYVRCTAIDPCDPGILLEADKTPTRKSHTEMDLSGNASSIEEPCKIRVKYGRQYNRHCSQWCSKLGGFFCACLVKEDCCKNEDLLQQQSGEEDALFCTLCNAEVRKFSKHCRSCEKCVDGFDHHCRWLNNCVGRKNYISFVCLMAASLIWLIVEFGVGIAVLVRCFTDRKGTESEITEKLGVGFSRPPFATVVAICTAVSFLAFVPLGELFFFHIILIRKGITTYEYVVAMRTQSEPPGQSADGGDQQSMPSSPTSSAVTATSGRSSLGKRLQYKGAWCTPPRIFMEHQDEIVPHLDPGRLPSTVDPDAVQPPDKGKRLPQRPVRISAWKLAKLDSNEAV…
>Gbar_D11G036050.1
MTRGFSFSLPVMVVVSAIAFVYFCTVFVFTDRWFGLMTSPGIMNAVAYTAVAVMCVLNYVFAIFMDPGRVPSTFLPDIEDSKVPIHEIKRKGGDLRYCQKCSHFKPPRAHHCRVCKICVLRMDHHCTWINNCVGHANYKVFFIFVVYAVIACIYSLVLLVGSLTNDSQNDKQQSADSFRILYVISGLLLVPLSMALSGLLGWHIYLILQNKTTIEYHEGVRATWLEERAGNAYKHPYDLGAYDNLTTVLGSNIICWICPTSKHIGNGLRFRTAYDGLPVTSTSK
>Gbar_Scaffold729G000040.1
KFSKHCRSCDKCVDGFDHHCRWLNNCVGHKNYVTFISLMAVSIVWLVMEAGVGIAVLVRCFVNKKGMETEIIDRLGNGFSRAPFATVVAVCTAVSVLACVPLGELFFFHIILIRKGITTYEYVVAMRVMSEAPAGAFVDEELPNVVYSPSGSATTGMSGGSSLGLQYKGHGVPLLEFLWITEYKTMILNLCWTWIHQDEVVPHLEPGMLPSTVDPDAAGFAERENKGPKRPVRISAWKLAKLDSTDAMRAAARARASSSVLWPVDNRRMGDPEHSSSGNMSIRSSVSTDTGLNKEVKHDQRLSPLGNSFAPSQGSRDEYETGTQSVSSFSSPSHIHESVSLSPLPQTQGGRFNIATSAPAIPDRTFMSNPSFPVINNPIRPGPSVPDDRVMHRGSTVDP…

## Sheet: Gr
>Gorai.001G093300.1
MMRKHGWQLPAHTFQVVAITVFCLLVVAFYAFFAPFVGGRIWEYVLVGTYSLVALLVFILYVRCTAINPADPGIMSKFIGGSNKFEKHGLSVKDLPRKYDEFGSGLHSSPSTVSRSSRAAPNSSMKGSVEDPGTIDAPTEYTSRKSCCIGGIFCALFVHEDCRKQEAAAEQGSEDALYCTLCKAEVRKFSKHCRSCDKCVDGFDHHCRWLNNCVGHKNYVTFISLMAVSIVWLVMEAGVGIAVLVRCFVNKKGMETEIIDRLGNGFSRAPFATVVAVCTAVSVLACVPLGELFFFHIILIRKGITTYEYVVAMRVMSEAPAGASVDEELPNVVYSPSGSATTGMSGGSSLGLQYKGAWCTPPRVFVDYQDEVVPHLEPGMLPSTVDPDAAGFAERENKG…
>Gorai.001G151300.1
MEINVFKFCSGLRVLGHVMILLVAAIVGVSYYAVVFLTYGPLLLRGGFDSFLSFTIVIIFHVLLVLLLWSYIRVVLKDPGSVPENWRAVSGEESLEVGTSLAAAEDGFERRSRGGGYCIHCQNGKPPRCHHCSICQRCVLKMDHHCVWVVNCVGACNYKFFLLFLLYTFLETTMVTIVLLPSFINFFGEAKNHSSAAKSAIIFLAFVLNFAFALSLLCFVVMHASLLSSNTTSVEVHEKKGVIRWKYDLGRKKNFEQVFGTKKSLWLFPLFSEDDLEKIPALRGLEFPTRSDVDA
>Gorai.001G174100.2
MHRSGATMAWNVFKFCTALRGLGSIMILLVLGVVGVSYYSVVLTNFGPALYDGGLDSLTAVVVLILFHCLLVMLLWSYFSVVLTDPGSIPANWRPALDEERGEADPLNGSEFNVNPSNQRIRYCRKCNQLKPPRCHHCSVCGRCVLKMDHHCVWVVNCVGALNYKYFLLFLFYTFLETSLVTLALLPHFIAFFSDVEIPGTPGTLATTFLSFVLNLAFALSVLGFLIMHISLVAANTTTIEAYEKKTTPKWRYDLGRKKNFEQVFGTDKRYWFIPAYSDEDLRRMPALQGLEYPSKPDFDSQEF
>Gorai.002G150100.1
MAKRLYEVWKGKNKFIFRGRLIFGPDAKSLIITLLLIIVPVIIFCTNVARNLFDETSGNIAGYAILMVTVVFTIYVLLLLLLTSARDPGIVPRNLHPPTEEICYDSSASIDVGRQTPTPRLPPTKEVIVNGVPVRVKYCITCQLYRPPRCSHCSVCDNCVERFDHHCPWVGQCIGMRNYRSFFLFISSSTILCIFIFGMSALNIKFLTNDYGTVWKAIKESPLSVVLMVYCFIFLWFVGGLTCFHLYLIGTNQTTYETFRYRGVERPQVYDRGCLNNFREVFCSKIKPSRNNFHAYVQENERGFTRGMNSEGYIGNLDGNRREKVEDDREIGGDLLKISQRREAEDA
>Gorai.002G211400.1
MASSEIEVVPSESEPKTTQQQNSTQQIAIIDVFSASAYGDFDKLRKFVEEDGASLATPDGNSYYALQWAALNNFSDIAQYIIDHGGNVNATDNNQQTALHWAAVKGSIAVADVLLQNGARVEAADLNGYRAVHIAAQYGQTAFLNHIVAKYHAEYDAPDNCGRSPLHWAAFKGFSDTIRLLLFRDAFQGKQDIEGCTPLHWAALRGNVEACMVLVHAGTKQELLVKDKAGNTPLKLASDKGHRQIALLLSKAERANSKRLFDKIHGGKMGEVGYAPILFCVIIVLIILFINSVLATPTLPKVTAIVGLWGWTGVSLGIGSLIMFYRCCSKDPGYIKKSRRLDGYEDTEDPLLNIELNNASVWTGNWDQLCPTCKIIRPVRSKHCPICKHCIEQFDHHCP…
>Gorai.002G226400.1
MKYRTKRSMRTSKSQIYDSSSIEIDPSPPNSTPKRSYQVWKGNNKFCCGGRIILGPDASSLFLTSFLIGCPAIAFCIKMALHIKPQDTIFNHQILLGGLILTVLDLGFLFLTSFGDPGIIPRNTKPPESSSDDDDLCKSTSFDWANGKTGTLRLPRIKEVKLETGETVQVKFCETCLLYRSPRASHCSICNNCVQRFDHHCPWVGQCIGARNYSFFICFISSSTALCIYVFTCSWVNILRQRTSFWTAISRDILSVILILYCFIVVWFVGGLTVFHFYLISTNQTTYESFRYRYDRKENPFNKGILSNFRQVLFSKISPSLINLRAWTSEDDTGLSVIDDNGDSETGSKNFDVELGVPKLLQKIDFDGFDNKPSNSKNQDFHDQTKFGIA
>Gorai.002G257000.1
MKRGFSFSVTVVVSAIVFIYFCTVFVFIDRWFGLMTSPGIMNAVAFTGVAFMCVLNYAYAILADPGRVPSSFMPDIEDPEVPIHEIKRKGGDLRFCQKCSCFKPPRAHHCRVCKRCILRMDHHCNWINNCVGHANYKVFFVFVVYAVIACIYSLILLVGSLTNDSQNDKQHSADTFRIAYVISGLLLVPLSVALSVLLGWHIYLILQNKTTIEYHEGVRAMWLAEKGGTVYKHPYDIGAYENLTTVLGPSIFCWICPFSRHIVILPHRCCHLAKKTITIVTTTDNRRGCKKRVL
>Gorai.003G004400.2
MTTVMGICRSFHDRALARFFHCFPCLSDPARRSSWGLKVTLVMLHLIFVGILFVFDGDLIETTKKEPWYTALYLLLLFATLVQYFITSSSSPGYVFDVMRAVNETNVICQKSSMASKQPASSQNGSLNVVIEGSQSGRNFQGSNPSSWTKLVMDMYPPGTSIRSCTCSYCNVEQPPRAKHCHDCDKCVLQFDHHCLWLGSCVGQDNHCKFWWYICEETALCLWTGILYIMYLKANISRAWWKDAIMILLLIALSIVIIFLLLLLLFHSYLVLTNQTTYELVRRRRIPYLRRIPERVYPFSKGICRNLYNFCCVRSSIYSLEPLPSSQELEEKARPYTCLDILACRCC
>Gorai.003G087100.5
MAPNSDPTKSKRLYQVWKGSNRFFCGGRLIFGPDVASLFLSTFLIAGPAIAFCIRMYIKIKHENTNAGRCYSILILGALLTALDLLFLFFTSGRDPGILPRNSKPPESDEALDVTTPSMEWVNGRTPHLKLPRAKDVIVNGHTVKVKYCDTCLLYRPPRASHCSICNNCVQRFDHHCPWVGQCIGIRNYRFFFMFISTSTILCLYVFVCSWINVLEKEAGNDSNIWKAMSHDILSIILIVYCFIAVWFVGGLTVFHFYLICTNQTTYENFRYRYDKKENPYNKGTAGNLGEMFLSKIPPSLNDFRSFVEESEHMVMGSMMPNFMEGHISSKEKIDIEMGNRLAEDTGYSLPEILRNLEFDDFEDELMIKQEGERDMDSLFLGGQDMKPSDEVSIPGGET…
>Gorai.003G087200.1
MGVKKNQIYDSSSFDMSKPMRKRIYQAWQGNNKFCCGGRILLGPDASSLFLTSFLIGCPSIAFCIKMSVNVKEDDSLNFHILIGGLILTVLDLSFLFLTSSGDPGIIPRNSKASEPSSEESKKSPQGPPCDWAINKTNLKIPKVKDVVLKNGQTVKVKFCETCLLYRSPRASHCSICNNCVQKFDHHCPWVGQCIGLRNYPFFICFLSSSTALCVYVFSCSWINILRHPQGLWTAMSRDVLSVILIVYCFLAVWFVGGLTVFHFYLICTNQTTYESFRYRYDKKKNPFNKGVLRNFKEVFLTRIPSSELNLRAWVSEDGNLSIKDDKSNKFDMEMGLKHNQDSAKFPSHWQRFDYDGFDNSLKGKDGEFDDKPKSSSKM
>Gorai.003G133000.1
MLAWSKSIGRCTVSFISVLLTQLALFLVPLFFSASPILIQLTLSALVLVVVLGFGGWCKRLLGFNASAPAFVFCSIFFIWGVYIAIVRQAISPVMDFVLNVEMIMLIIGLFRLFFFSLQSFATSIIWIMLKDPGFVVCESFSLDELNENSVLGVQTHNESSLLQMRARYCKSCQTYVQGFDHHCPAFGNCIGQKNYVLFMVLLVGFITAEISYIVCSSQFASKFRVLEENRVESGSILVMARSTLLFCVLQVLWQGPFLIWHVYCICFNIRTEEWVNWKKYPEFQLNASSLSGENYQETSFKNPHNKGILQNVKEFLTLK
>Gorai.004G109200.1
MSSEIEVVEDVQPLKQSDGVVGNGNGYYGGGNNGVVGGFVDDESLRNDVYTVAAYGDLEKLQRLVEYEGRSLSEPDGLGYYALQWAALNNRTAAAQYIIEHGGDIHAADHNGQTALHWSAVRGAIQVADILLQEGARVHAADIYGYQVTHVATQYGQTAFLYHIVSKWNADPDIPDYSGSSPLHWAAYKGFADCIRLLLFLDADRGRQDKEGCTPLHWAAIKGNLEACTVLVQAGKKEDLMITDNSGLTPAQLASEKNHRQVAFFLGNARRLLEKRCDGNSRLGRLSKLSLAPVLLFIILVMLVTYTQSVITASNLPKLTAGFGLLAWMGVFLASAGLVMFYRCSSKDPGYIKMNALDPQNMKDSVRCFSERLLKIEINNPILLAGNWSQLCATCKIVR…
>Gorai.004G202600.1
MIVFFLGLVGVTYYAVVVAYYGPHLFRGGFDTLIAVAFLFLFHLLLVMVLWTYATVVLTDPGGVPLNWRPLREEEKGDADPLVGLGYGIAKIGTNQSAVPGDFKNLDIGFCLKCNRLKPPRAHHCSICNRCILKMDHHCGWVANCVGALNYKSFLLFLFYTFLAEILVCLALLRVFMEIFNDDEVDLTPGKLAATFIAFVLNLAFAVSVLGFLIMHITLVGANRTTIEFQAKDKKTGLTWRYDLGWKKNYEQVFGTEKKLWLIPVYSKDDKRRMPALQGFEYPTRPNWDPQH
>Gorai.004G244300.2
MAIFQGTPFGSIYRFTLFGAYLQREVSGAVFGYKGINFILSVEYYRCNRSNHILQVKYRSLLAVTIGILLFLLTSFSDLGNVSAENFSRYLSVYPYDNTICREKECSTCKLPKPSRSKHCSICNPCVACFGHHCRWMAFHSLHLLDWFLLED
>Gorai.005G077800.1
MEKRVYEVWKGSNKFILGGRLIFGPDAKSLLVTLLLITVPVIIFCVFVARHLRHAFSPYNAGYAILAVAIVFTIYVLILLFLTSARDPGIIPRNSHPPEEEFRYDSSVSAEVGGRQTPSLQFPRTKEVMVNGVHVRVKYCDTCMLYRPPRCSHCSICNNCVERFDHHCPWVGQCIGLRNYRYFFMFVSSATLLCIYVFSMSALYIKVLMDDHQGTVWKAMKESPPSVILMTYCFIALWFVGGLTGFHLYLISTNQTTYENFRFRADNRINVYNLGCPSNFLEVFCTKVKPSKNNFRAFVREEVPRPTLQSIQGAEAEDLGGGDPRPKVEDDLEIGEDLLKISQRRNIEEIDEDIRSRGSNGPAHTALEVDAILDSDHRAPTIRSETRHSSWGRRSGSWE…
>Gorai.006G037900.1
MYVAPPTQRSDPSSIGGGPGDLRVYQSWKGSNIFLFQGRFIFGPDVRSLGLTILLILAPVSIFCVFVARKLMDDFSHHLGISIMVVAVVFTLYDLVLLLLTSGRDPGIIPRNAHPPEPESFDGNADVGAGQTPPLRLPRIKEVEVNGISVKIKYCDTCMLYRPPRCSHCSICNNCVERFDHHCPWVGQCIGLRNYRFFFMFVFSTTLLCIYVFAFSWVYISRIMASEDTTIWKAMIKTPASIVLIVYTFISMWFVGGLTAFHLYLISTNQTTYENFRYRYDRRANPYNKGVVDNFKEIFCSSIPSSKNNFRAKVPREPVLPTRASGFMSPNMGKATDDIEMGRKTVWVDNGATTDDCEGQFTSERVNVKEGELGELSPDFRSTVDGTGEHASIHPRRSS…
>Gorai.006G044900.1
MYVVPPPQRSDPGSIGGGLGDLRVYQAWKGSNIFLFQGRFIFGPDVRSLGLTILLIVAPVSIFCVFVARKLMDDFSHHLGNSIMVVAVVFTVYDLLLLLLTSGRDPGIIPRNAHPPEPESFDGSVDVGAGQTPQLRLPRIKEVEVNGITVKIKYCDTCMLYRPPRCSHCSICNNCVERFDHHCPWVGQCIGLRNYRFFFMFVFSTTLLCIYVFAFCWVYIRRIMASEETTIWRAMIKTPASIVLVVYTFIAMWFVGGLTAFHLYLISTNQTTYENFRYRYDRRANPYNKGVVDNFKEIFCSSIPSSKNNFREKVPREPVLPTRPGGFMSPNMGKAVDDIEMGRKTVWGDIGAGTDHCEGQLISDRVNVKEGELGDLSPDIRSTVDDTGDRSGIHPRRSS…
>Gorai.006G211800.1
MLPFDTIEEAATLLGRNLTVAETMWFKYSAKKSDYYLYCHNILFLFLIFSVVPLPLVFVEMMRSLGFDKYKIQPKVSLSLPEMFKCYKDVMRMFVLVVGPLQLVSYPSIKIIGIRTGLPLPSLWEIVAQLTVYFMIEDYTNYWIHRFLHGKWGYEKIHRVHHEYTAPIGFAAPYAHWLEVLILGIPSFLGPAIVPGHMITFWLWIALRQIEAIETHSGYDFPWTPTRFIPFYGGADYHDYHHYVGGQSQSNFASVFTYCDYIYGTDKGYRYHKKVLRKLVMVMWCYSSVVVTDPGGVPPNWRPLTDEEKGDADPLVGSGYGSAQLDPKQSATVAVSQEIRFCHKCKQFKPPRAHHCSVCRRCILKMDHHCVWVVNCVGALNYKYFLLFLFYTFLETTLV…
>Gorai.007G090900.1
MHRSGATMAWNVFKFCTALRALGSIMILLVLGVVGVTYYSVVFTNYGPALYDGGFNSLTAAVILFFFHCFLIMLLWSYFSVVLTDPGSVPPNWRPAMDEERGEADPLNGSEFNGSQPDPLNQRIRYCRKCNQLKPPRCHHCSVCGRCVLKMDHHCVWVVNCVGAQNYKYFLLFLFYTFLETSLVTMALLPHFIAFFSDGEIPGTPGTLATTFLAFVLNLAFALSVLGFLIMHISLVSANTTTIEAYEKKSTPKWRYDLGRKKNFEQVFGTDKLYWFIPGYSDEDLRRMPALQGLEYPSKPDFDSQEF
>Gorai.007G189900.1
MVIGMCRSFRDRALDRCYHCFPCLSDPARRSSLVLKVTLVMLHLVYVGILFLFDSDLIDKTKKEPWYTALYLLLFFATLVQYFITSGSSPGYVLDAMRAVNETNVICKKSSMAKQRQTASSKNGSLPVEGCQSGRNFQGTNSTSWTKLVMDMYPPGTSIRSCICPYCNVEQPPRAKHCYDCDKCVLHFDHHCVWLGTCIGQGNHCKFWWYICEESALCLWTGILYITYLRANISRAWWNDAIAILLLIPLSIFIVFLLLLLFFHSYLILTNQTTYELVRRRRIPYLRGIPERVYPFSKGVCHNLYDFCCDGSNIYSLEPLPSAQELEEKSRPYTCLDVLTCRCC
>Gorai.007G376700.1
MTRGFSFSLPVMVVVSAIAFVYFCTVFVFIDRWFGLMTSPGIMNAVAYTGVAVMCVLNYVFAIFMDPGRVPSTFLPDIEDSKVPIHEIKRKGGDLRYCQKCSHFKPPRAHHCRVCKICVLRMDHHCTWINNCVGHANYKVFFIFVVYAVIACIYSLVLLVGSLTNDSQNDKQQSADSFRILYVISGLLLVPLSMALSGLLGWHIYLILQNKTTIEYHEGVRATWLEERAGNAYKHPYDLGAYDNLTTVLGSNIICWICPTSKHIGNGLRFRTAYDGLPVTSTSK
>Gorai.008G114100.1
MHRSGTTMAWNVFKFCTVLRGLGSIMILLVLGVVGVTYYAVVFTNYGPALFDGGLHSFIAVVVLILFHFLLVLLLWSYFTVVLTDSGTVPPNWKPASDEERGEVDPLNESEFDGLQPDLSSQRIRYCWKCNQFKPPRCHHCSVCGRCVLKMDHHCVWVVNCVGALNYKYFLLFLFYTFLETSLVTLALFSHFLAFFSDEEIPGTTATLATTFLSFVLNLAFALSVFGFLIMHVSLVSANTTTIEAYEKKTTPKWRYDLGRKKNFEQVFGTDKRYWFIPAYSDEDLRRIPALQGLEFPSNPDFDSEEF
>Gorai.008G134400.1
MMRIMRRNGWQRPLHPLQMVGMAVFSFLVVAFYTFLGLLLGNRIAEITITTIFSFVALSVMFLFVRCTAIDPTDKTSFKKKKKAKSKGILKLNYGFILTQIVIRFFRRLEKKILRTFIRRKYLDPWKTNFQMEPLLPFPLVMKDDAVSPDVKEDDNISYCSLCDFEVKKHSKHCRTCNRCVEGFDHHCRWLNNCVGKRNYTTFILLMIFVLLMLILEGGTAIAIFIRCFADKKGIELELEKRLYIKFPREVLATITVLLALFTVYGSAAMGQLFFFHVVLIRKGMRTYDYILAMKEENQFTVDPFDDSDVSSDDSSDFDSPEKATFLSRFICKGLRTQDPPRLSIRIDEDPKASTSTSKKQGFHVSIDPWKLINLSRDKALLAADKARQRLMIQKPAVE…
>Gorai.008G209200.1
MNGLQRPRPDLADEANHGDGFIRTYKAWKGSNVFVLGGRFIFGPDVRSLFFTIFLIVAPVAVFCVFVARKLMDDFPHHLGISIMAVVVALTLSDITLLLLASGRDPGVIPRNLHPPEPEGYEGMTEVRPGQTPPLRLPRTKDVIVNGISVKIKYCDTCMLYRPPRCSHCSICNNCVDRFDHHCPWVGQCIGLRNYRFFFMFVFSTTLLCLYVHGFCWVYIRRIMNGEEATIWKAMTKTPASIVLIIYTFISVWFVGGLTVFHLYLISTNQSTYENFRYRYDSHENPYNKGVIRNFLEVFCTSIPPSKINLRAKVPKEPAIAPRTVSGGFISPNNGKAIGDIEMGRKPVWDEALGDISDYEGQHSVDYSDKDSRLPDVSPDLSRILPPDNTEGRGVMHHP…
>Gorai.009G014100.1
MSEIEVVEEVLPLKQSGDVVANGNGYRGGNNGVIGVSHDENLRNDVYTAATYGDLEKLQRLVEYEGCSLTETDGLGYYALQWAALNNRTAAAQYIIEHGGDVHATDHNGQTALHWSAVRGAIQVAELLLQEGAAVDAADINGYQIAHVAAQYGQTAFLYHVVSKWNADPDVPDNDGRSPLHWAAYKGFADCIRLLLFLDAHRGRQDKEGCTPLHWAAIRSNLEACTVLVQAGKKEDLMVTDNGGLTPEQLASDKNHREVAIFLGNARRLYEKGCGRNNSFGQLSKLRLAPILWCSSLLLMVTYIQSVLMAPYLPRLTAGFGLLAWSGVFLASAGLVLFYRCSRKDPGYIRMNVHDLQNMKDDEPLLKIERNNPALLAGNWSQLCVTCKIVRPLRAKHCS…
>Gorai.009G186300.1
MVRRHGWELPAHTFQVVAITVFFLLSVAYYAFFAPFLGKDIYEYVAIGVYSIVALSVLILYVRCTAIDPCDPGILLEADKTPTRKSHTEMDLSGNASSIEEPCKIRVKYGRQYNRHRSQWCSKLGGFFCACLVKEDCCKDEDLLQQQSGEEDALFCTLCNAEVRKFSKHCRSCEKCVDGFDHHCRWLNNCVGRKNYISFVCLMAASLVWLIVEFGVGIAVLVRCFTDRKGTESEITEKLGVGFSRPPFATVVAICTAVSFLAFVPLGELFFFHIILIRKGITTYEYVVAMRTQSEPPGQSADGGDQQSMPSSPTSSAVTAISGRSSRGKSLQYKGAWCTPPRIFMEHQDEIVPHLDPGRLPSTVDPDAVQPPDKGKRLPQRPVRISAWKLAKLDSNEAV…
>Gorai.009G286000.1
MEKRVYEVWKGSNKFFLGGRLIFGPDARSLPVTLLLISVPSIIFCIFVARHLRHRFSPYNAGYGIMVVAVVFTIYVLIILFLTSARDPGIIPRNSRPPEEEPHHDSSVPAQARNRHTPGRQFPRTKEVMVNGMQVRVKYCSTCMLYRPPRCSHCSICNNCVERFDHHCPWVGQCIGLRNYRFFFMFVSSTTLLCIYVFSMSALYIKVLMDDNHRTVWEAMKESPPSVVLMAYCFIALWFVGGLTGFHLYLIGTNQTTYENFRHRADNRINIFDRGCPSNFDEIFCTKLNPSKNNFRALVQEEVPRPTEEAKAEDVGGDTHPKIEVDLENRQNLLKISEQHNIEDGIDLSKISRRQNDEENDSRESNDPLRSTLEADSIMDINHRASLTMTMIRSDPEPS…
>Gorai.009G328100.1
MAESGKQHLVTAVTEEKGTTCWGCGLGLLLPTLGPAFKCGWCGAITNHNLNKTQNQCLLWRRLRDRCFVSFLFSFMLFVICGGVWAAFPIIFLVSYTSGIVHSVITTILALTTISTFGLSAFQCAGAPPMILWGSYTVVGKGELENYTFCHYCSKPKSPRAHHCRSCGMCILDMDHHCPFIGNCVGAANHRHFIAFLISAIFSTIYVTVMCAYTSFLIWPPLRYKPPEHSTIFSTGLMMLASREGFVALLSSAMELPGEHTSAI
>Gorai.010G059000.1
MSSEIEVVEETVPLKQLSGAVANGNEYGGGHHGVVGDVADDESLKNDVYTAAAYGDLEKLQRLVESEGCSLSEPDGLGYYALQWAALNNRTAAAQYIIEHGGDVHAVDHNGQTALHWSAVRGAVQVAEVLLQEGARVDAAEIYGYQFCNLMQITHVAAQYGQTSFLYHVVSKWNADPDLPDNDGRSPLHWAAYKGFSDCIRLLLFLDAHRGRQDKEGCTPLHWAAIRGNLEACTVLVQAGKMEDLTVTDNSGLTPEQLASEKNHRQVAFFLANARRLLEKRCDGNSRLGRFTRLRLAPFLWCIILLLLATYIQSVIMDANLPKLTAGFSFMAWFGVILASTGLVMFYRCSSKDPGYIKMNVHDPMNMKDDEPLLKIETNNPSLLAGNWSQLCATCKIVR…
>Gorai.011G237900.8
MKLKNFLSIPIFSVFFVMGFVYYVTVFILIEDWVGLQTSAGSLNSMIFTTLACLCVLSFLVGVLTDPGRVPSSYIPDVEDTSFASDQEPKKNVLQSKYCDKCAAYKPPRTHHCRVCKRCILRMDHHCLWINNCVGYWNYKAFFNLILYATIGSIHSSVIVISCFRQKDWNYSGTTPLKIFYLACGLMMLALSVTLGTLLGWHIYLITHNMTTIEYYEGIRAAWLAKKSGLSYRHPFDISVYKNITLVLGPNTLRWFCPTSTSHLKDGVSFPTLRDSS
>Gorai.012G126300.1
MYRAPFPAQLSVSDRRVIDNNATDVRVYQVWKGSNKFFLGGRVIFGPDVRSIFLTISLIVIPVLLFCAFVSRRIIYAFDNHLGKLIIFILILLTVYDLILLLLTSGRDPGIIPRNSHPPELEEDGSTMSTDWLGSQSSAGVPNLPPTKDVVVNGVIVKVKYCQTCMLYRPPRCSHCSICNNCVERFDHHCPWVGQCIGKRNYRFFFMFVSSTTILCLYVFVFSWVTIKKIMAEYDCNLWSAFLKSPVSGILILYTFMTAWFVGGLTVFHLYLICTNQTTYENFRYRYDSKRNPYNRGCVRNVCEIFLSKIPKSKSNFRAMVRVDSSSLFGSTMSLARPMSPNIRKKSFDIETGKRQAVVAEDFEDIHSQIDSVGGLERCGTQPRHIIQCENSNWEISPD…
>Gorai.012G186100.1
MRKHGWQLPSHPLQVVAVAVFLALGFAFYVFFAPFVGKKMFQYVVMGIYTPLITCCFGLYIWCAAADPADPGVFKSKKYLKIPESGKYSGPKDCKLGGGSATTLHDDNDALVGGKTAEKDTAATDETLKDGGVELEGNDGSMKRSSCLLWIFSPCAVICKCCGSNEESTEQQMSEDGMFYCSLCEVEVFKYSKHCRVCDKCVNHFDHHCRWLNNCIGKRNYRQFFTLMVSALLLLILQWSTGILVLICCFVDRKQFSLDISTKLGSSFSLVPFIIVVVLCTILAMVATLPLAQLFFFHILLIKKGISTYDYIIALREQEQELQGVGGQQSPQMSPASSLTGLSSASSFSTFHRGAWCTPPRLFLEDQFDVVPPDTGSVSSFGKKMVREEPIKKKNPGAV…
>Gorai.013G027800.1
MAESAESSKDYFVTTVNEDRATICWGCGLRLLLPTHAPVFKCGWCGAITSQNVNKPETKCLWGRRWQDRCFVTILSVFMLFLICGGVWAVHWFVFSVSYTFGIFHYILTAILAATTVSTFSLSAFRCAGTPPTVLWGSYPVVGKGDLENYTFCHYCVKPKSPRAHHCRSCGTCVLDMDHHCPFIGNCVGAANHRHFIAFLFSAVFSTIYISFLSAYAGLHIWPPVKYRSLGHLNGSGRDLAIRAFKEVMLALVSSAVQLSARGLILVYLFVSSVSLQIGLSVLLWQQLCYIYEGKTYLSHLSSQGSGGDHIEEKGCQNIFRFFGCPYSIFRYLPTLRNSPKRHTK
>Gorai.013G090000.1
MRKHGWQLPYHPLQVVAVAVFLALGFAFYVFFAPFVGKKMFQYIVMGIYTPLITCCFGLYIWCAAADPADPGVFKSKKYLKIPENGKHSGPKDSKLGGDSTTSLHDDNATSVGGKFLEKDAAATHETLKNMSLRTDRNNASSKQSSCFLWIFFPCAFICKCCSSNEESSEQQMSEDGMFYCSLCEVEVFKYSKHCRVCDKCVDRFDHHCRWLNNCIGQRNYRQFFALMVSALLLLILQWSTGILVLICCFIDRKQFSTDIATKLGSSFSLVPFVIVVALCTILAMVATLPIAQLLFFHILLMKKGISTYDYIIALREQEQEQQGIGGHQSPQMSPASSLTGLSSASSFSTFHRGAWCTPPRLFLEDQFDVVPPDTGSVSSYGKKMVGEEPIKKKNPGAV…
>Gorai.013G101300.1
MEINAAKGTRTYQVWPGNNVTLSSYPRGLFLTSVSTLISTWIFTIYIANDLQNTNPTLVITICSILTIVVIVNLILVTAIDPGIIPTSTQQSSVEDTDSSNGSRRKKVTINGVQLKLKYCRICRIFRPPRSCHCAICDNCVEKFDHHCPWIGQCIALRNYRFYLSFLITALVFFIYIFAFSCWRIHQRMLESGTGLFGMLRNCPETLALTLFSFAAIWFLGGLAIFHSSLTATNQTAYENFRNRYEGSPNPYDKGIISNITEVLFSPLPPSRVDFRAEAMPRWNVEDEKPPLG
>Gorai.013G203400.1
MSLHWALICHGLITLTIVVSFLCGQWPIFQGTPISSIHRFLTFGAYQYFLRFIGAVFGDRGTNLILSVEYYCCDRPNPILQLIYLAIIGTTYYIIVKTSFSYIPGYYLSEVHRYASFLAVAVGILLFLVTSFSDPGTVKADNVSRYLSAYPYDNIIYTEKECPTCKIPKPARSKHCSLCNRCVARFDHHCGWMNNCIGERNTRYFLAFLLWHFLLCIYGTIAIGLVLAGRLKELQIVHVLTVYYRVDNSLRSLAPYVVQWLLDAHNTQILLMVFMGVVSLLLAGFFAYHANLCLTNTTTNETFKWQDYISWQKKLIEARASTAALKANIAGMTTEGKPRESKCKSFFRQSLLQDTEAIVKKNVYDKGFFHNLYEVVFPVSTRASFLHTKSKSG
>Gorai.013G236500.1
MSSEIKVVEKVQPLKQLGGVVTNGNGNGQGYNGVVGDYAYYASLRNDVYCAAAYGDLGRLRMLVEHLGFSLKERDALGYYALQWAALNNRTDITQYIIEHGGDVNAKDQSGQTALHWSAVRGLIQVAEVLLQGGAWVDAADVNGYRITHVATQYGQTAFLYYVVSKWNADPDVPDNEGRSPLHWAAYKGFMDCIRLLLYLDANRGCQDREGCTPLHWAAIKGNLEACTLLLQGSQEGLAVTDNSGLTPAQLASEKNHRKIAFLLGNTRRLHEYRSNRNSCLGKLPKLGLAPVLCCVIVVHLTTYIHSVIMASNLPKLTAGFGILAWLGVFLSSAGLIWFYRCSSKDPGYIKMNVSDHQNLKEDEPLLKIEANHPALLAGNWSQLCTTCKIIKPLRAKHC…
