# Supplementary material for: Protein S-Acyl Transferase GhPAT27 Was Associated with Verticillium wilt Resistance in Cotton
Source: Plants (Basel). 2022 Oct 18;11(20):2758. doi: 10.3390/plants11202758 (PMC9611673; doi:10.3390/plants11202758)
Supplement: Supplementary file 1 [file plants-11-02758-s001.zip › Table S2 Cis-acting element.xlsx]

## Sheet: Sheet1
Gene ID	Cis-acting element name	Sequence of cis-acting elements	Possible functional annotation of the cis-acting element position
GhPAT1	TGA-element	AACGAC	auxin-responsive element
GhPAT1	GT1-motif	GGTTAAT	light responsive element
GhPAT1	GT1-motif	GGTTAA	light responsive element
GhPAT1	GT1-motif	GGTTAA	light responsive element
GhPAT1	GT1-motif	GGTTAAT	light responsive element
GhPAT1	GT1-motif	GGTTAA	light responsive element
GhPAT1	TATA-box	ATATAT	core promoter element around -30 of transcription start
GhPAT1	TATA-box	TATATA	core promoter element around -30 of transcription start
GhPAT1	TATA-box	ATATAA	core promoter element around -30 of transcription start
GhPAT1	TATA-box	TATA	core promoter element around -30 of transcription start
GhPAT1	TATA-box	TATTTAAA	core promoter element around -30 of transcription start
GhPAT1	TATA-box	TATAA	core promoter element around -30 of transcription start
GhPAT1	TATA-box	TATA	core promoter element around -30 of transcription start
GhPAT1	TATA-box	ATTATA	core promoter element around -30 of transcription start
GhPAT1	TATA-box	TATATAA	core promoter element around -30 of transcription start
GhPAT1	TATA-box	TATATA	core promoter element around -30 of transcription start
GhPAT1	TATA-box	ATATAT	core promoter element around -30 of transcription start
GhPAT1	TATA-box	TATA	core promoter element around -30 of transcription start
GhPAT1	TATA-box	TATA	core promoter element around -30 of transcription start
GhPAT1	TATA-box	TATA	core promoter element around -30 of transcription start
GhPAT1	TATA-box	ATATAA	core promoter element around -30 of transcription start
GhPAT1	TATA-box	TATA	core promoter element around -30 of transcription start
GhPAT1	TATA-box	ccTATAAAaa	core promoter element around -30 of transcription start
GhPAT1	TATA-box	TATTTAAA	core promoter element around -30 of transcription start
GhPAT1	TATA-box	ATATAT	core promoter element around -30 of transcription start
GhPAT1	TATA-box	TATA	core promoter element around -30 of transcription start
GhPAT1	TATA-box	TATATA	core promoter element around -30 of transcription start
GhPAT1	TATA-box	ATATAA	core promoter element around -30 of transcription start
GhPAT1	TATA-box	TATA	core promoter element around -30 of transcription start
GhPAT1	TATA-box	ATATAT	core promoter element around -30 of transcription start
GhPAT1	TATA-box	TATATA	core promoter element around -30 of transcription start
GhPAT1	TATA-box	ATATAT	core promoter element around -30 of transcription start
GhPAT1	TATA-box	TATA	core promoter element around -30 of transcription start
GhPAT1	TATA-box	TATTTAAA	core promoter element around -30 of transcription start
GhPAT1	TATA-box	TATA	core promoter element around -30 of transcription start
GhPAT1	TATA-box	TATACA	core promoter element around -30 of transcription start
GhPAT1	TATA-box	TATA	core promoter element around -30 of transcription start
GhPAT1	TATA-box	ATATAT	core promoter element around -30 of transcription start
GhPAT1	TATA-box	TATA	core promoter element around -30 of transcription start
GhPAT1	TATA-box	TATTTAAA	core promoter element around -30 of transcription start
GhPAT1	TATA-box	TACATAAA	core promoter element around -30 of transcription start
GhPAT1	TATA-box	TATAA	core promoter element around -30 of transcription start
GhPAT1	TATA-box	TATA	core promoter element around -30 of transcription start
GhPAT1	TATA-box	ATTATA	core promoter element around -30 of transcription start
GhPAT1	TATA-box	TATAA	core promoter element around -30 of transcription start
GhPAT1	TATA-box	TATA	core promoter element around -30 of transcription start
GhPAT1	TATA-box	TATA	core promoter element around -30 of transcription start
GhPAT1	TATA-box	TATAAAA	core promoter element around -30 of transcription start
GhPAT1	TATA-box	TATAAA	core promoter element around -30 of transcription start
GhPAT1	TATA-box	TATAA	core promoter element around -30 of transcription start
GhPAT1	TATA-box	TATA	core promoter element around -30 of transcription start
GhPAT1	TATA-box	TATAAAA	core promoter element around -30 of transcription start
GhPAT1	TATA-box	TATAAA	core promoter element around -30 of transcription start
GhPAT1	TATA-box	TATAA	core promoter element around -30 of transcription start
GhPAT1	TATA-box	TATA	core promoter element around -30 of transcription start
GhPAT1	TATA-box	ATTATA	core promoter element around -30 of transcription start
GhPAT1	TATA-box	TATAA	core promoter element around -30 of transcription start
GhPAT1	TATA-box	TATA	core promoter element around -30 of transcription start
GhPAT1	TATA-box	ATATAA	core promoter element around -30 of transcription start
GhPAT1	TATA-box	TATA	core promoter element around -30 of transcription start
GhPAT1	TATA-box	TATA	core promoter element around -30 of transcription start
GhPAT1	Box 4	ATTAAT	part of a conserved DNA module involved in light responsiveness
GhPAT1	Box 4	ATTAAT	part of a conserved DNA module involved in light responsiveness
GhPAT1	Box 4	ATTAAT	part of a conserved DNA module involved in light responsiveness
GhPAT1	Box 4	ATTAAT	part of a conserved DNA module involved in light responsiveness
GhPAT1	Box 4	ATTAAT	part of a conserved DNA module involved in light responsiveness
GhPAT1	Box 4	ATTAAT	part of a conserved DNA module involved in light responsiveness
GhPAT1	Box 4	ATTAAT	part of a conserved DNA module involved in light responsiveness
GhPAT1	Box 4	ATTAAT	part of a conserved DNA module involved in light responsiveness
GhPAT1	Box 4	ATTAAT	part of a conserved DNA module involved in light responsiveness
GhPAT1	Box 4	ATTAAT	part of a conserved DNA module involved in light responsiveness
GhPAT1	Box 4	ATTAAT	part of a conserved DNA module involved in light responsiveness
GhPAT1	Box 4	ATTAAT	part of a conserved DNA module involved in light responsiveness
GhPAT1	Box 4	ATTAAT	part of a conserved DNA module involved in light responsiveness
GhPAT1	ATCT-motif	AATCTAATCC	part of a conserved DNA module involved in light responsiveness
GhPAT1	GATA-motif	AAGGATAAGG	part of a light responsive element
GhPAT1	GATA-motif	AAGATAAGATT	part of a light responsive element
GhPAT1	O2-site	GATGATGTGG	cis-acting regulatory element involved in zein metabolism regulation
GhPAT1	ARE	AAACCA	cis-acting regulatory element essential for the anaerobic induction
GhPAT1	ARE	AAACCA	cis-acting regulatory element essential for the anaerobic induction
GhPAT1	AT-rich sequence	TAAAATACT	element for maximal elicitor-mediated activation (2copies)
GhPAT1	CAAT-box	CAAAT	common cis-acting element in promoter and enhancer regions
GhPAT1	CAAT-box	CAAAT	common cis-acting element in promoter and enhancer regions
GhPAT1	CAAT-box	CCAAT	common cis-acting element in promoter and enhancer regions
GhPAT1	CAAT-box	CAAAT	common cis-acting element in promoter and enhancer regions
GhPAT1	CAAT-box	CAAAT	common cis-acting element in promoter and enhancer regions
GhPAT1	CAAT-box	CAAAT	common cis-acting element in promoter and enhancer regions
GhPAT1	CAAT-box	CAAAT	common cis-acting element in promoter and enhancer regions
GhPAT1	CAAT-box	CAAAT	common cis-acting element in promoter and enhancer regions
GhPAT1	CAAT-box	CCAAT	common cis-acting element in promoter and enhancer regions
GhPAT1	CAAT-box	CAAAT	common cis-acting element in promoter and enhancer regions
GhPAT1	CAAT-box	CAAAT	common cis-acting element in promoter and enhancer regions
GhPAT1	CAAT-box	CAAAT	common cis-acting element in promoter and enhancer regions
GhPAT1	CAAT-box	CAAAT	common cis-acting element in promoter and enhancer regions
GhPAT1	CAAT-box	CCAAT	common cis-acting element in promoter and enhancer regions
GhPAT1	CAAT-box	CAAAT	common cis-acting element in promoter and enhancer regions
GhPAT1	LTR	CCGAAA	cis-acting element involved in low-temperature responsiveness
GhPAT1	LTR	CCGAAA	cis-acting element involved in low-temperature responsiveness
GhPAT1	CAT-box	GCCACT	cis-acting regulatory element related to meristem expression
GhPAT10	Box 4	ATTAAT	part of a conserved DNA module involved in light responsiveness
GhPAT10	Box 4	ATTAAT	part of a conserved DNA module involved in light responsiveness
GhPAT10	Box 4	ATTAAT	part of a conserved DNA module involved in light responsiveness
GhPAT10	Box 4	ATTAAT	part of a conserved DNA module involved in light responsiveness
GhPAT10	Box 4	ATTAAT	part of a conserved DNA module involved in light responsiveness
GhPAT10	Box 4	ATTAAT	part of a conserved DNA module involved in light responsiveness
GhPAT10	Box 4	ATTAAT	part of a conserved DNA module involved in light responsiveness
GhPAT10	Box 4	ATTAAT	part of a conserved DNA module involved in light responsiveness
GhPAT10	MBSI	TTTTTACGGTTA	MYB binding site involved in flavonoid biosynthetic genes regulation
GhPAT10	GATA-motif	GATAGGG	part of a light responsive element
GhPAT10	TATC-box	TATCCCA	cis-acting element involved in gibberellin-responsiveness
GhPAT10	TGA-element	AACGAC	auxin-responsive element
GhPAT10	CGTCA-motif	CGTCA	cis-acting regulatory element involved in the MeJA-responsiveness
GhPAT10	GT1-motif	GGTTAAT	light responsive element
GhPAT10	TATA-box	taTATAAAtc	core promoter element around -30 of transcription start
GhPAT10	TATA-box	TATAAAT	core promoter element around -30 of transcription start
GhPAT10	TATA-box	TATAAA	core promoter element around -30 of transcription start
GhPAT10	TATA-box	TATAA	core promoter element around -30 of transcription start
GhPAT10	TATA-box	TATA	core promoter element around -30 of transcription start
GhPAT10	TATA-box	TATA	core promoter element around -30 of transcription start
GhPAT10	TATA-box	ccTATAAAaa	core promoter element around -30 of transcription start
GhPAT10	TATA-box	TATA	core promoter element around -30 of transcription start
GhPAT10	TATA-box	ATATAA	core promoter element around -30 of transcription start
GhPAT10	TATA-box	TATA	core promoter element around -30 of transcription start
GhPAT10	TATA-box	TATAAAA	core promoter element around -30 of transcription start
GhPAT10	TATA-box	TATAAA	core promoter element around -30 of transcription start
GhPAT10	TATA-box	TATAA	core promoter element around -30 of transcription start
GhPAT10	TATA-box	TATA	core promoter element around -30 of transcription start
GhPAT10	TATA-box	TATAAAA	core promoter element around -30 of transcription start
GhPAT10	TATA-box	TATAAA	core promoter element around -30 of transcription start
GhPAT10	TATA-box	TATATAA	core promoter element around -30 of transcription start
GhPAT10	TATA-box	TATATA	core promoter element around -30 of transcription start
GhPAT10	TATA-box	ATATAT	core promoter element around -30 of transcription start
GhPAT10	TATA-box	TATATA	core promoter element around -30 of transcription start
GhPAT10	TATA-box	ATATAA	core promoter element around -30 of transcription start
GhPAT10	TATA-box	TATA	core promoter element around -30 of transcription start
GhPAT10	TATA-box	ATATAA	core promoter element around -30 of transcription start
GhPAT10	TATA-box	TATA	core promoter element around -30 of transcription start
GhPAT10	TATA-box	ATTATA	core promoter element around -30 of transcription start
GhPAT10	TATA-box	TATAA	core promoter element around -30 of transcription start
GhPAT10	TATA-box	TATA	core promoter element around -30 of transcription start
GhPAT10	TATA-box	ATATAA	core promoter element around -30 of transcription start
GhPAT10	TATA-box	TATA	core promoter element around -30 of transcription start
GhPAT10	TATA-box	TATACA	core promoter element around -30 of transcription start
GhPAT10	TATA-box	TATA	core promoter element around -30 of transcription start
GhPAT10	TATA-box	TATAAAA	core promoter element around -30 of transcription start
GhPAT10	TATA-box	TATAAA	core promoter element around -30 of transcription start
GhPAT10	TATA-box	TATAA	core promoter element around -30 of transcription start
GhPAT10	TATA-box	TATA	core promoter element around -30 of transcription start
GhPAT10	TATA-box	TATACA	core promoter element around -30 of transcription start
GhPAT10	TATA-box	TATA	core promoter element around -30 of transcription start
GhPAT10	TATA-box	TATACA	core promoter element around -30 of transcription start
GhPAT10	TATA-box	TATA	core promoter element around -30 of transcription start
GhPAT10	TATA-box	TATA	core promoter element around -30 of transcription start
GhPAT10	TATA-box	TATA	core promoter element around -30 of transcription start
GhPAT10	TATA-box	TACAAAA	core promoter element around -30 of transcription start
GhPAT10	TATA-box	TATATA	core promoter element around -30 of transcription start
GhPAT10	TATA-box	ATATAT	core promoter element around -30 of transcription start
GhPAT10	TATA-box	TATA	core promoter element around -30 of transcription start
GhPAT10	TATA-box	TATAAA	core promoter element around -30 of transcription start
GhPAT10	TATA-box	TATAA	core promoter element around -30 of transcription start
GhPAT10	TATA-box	TATA	core promoter element around -30 of transcription start
GhPAT10	TATA-box	ATATAT	core promoter element around -30 of transcription start
GhPAT10	TATA-box	TATA	core promoter element around -30 of transcription start
GhPAT10	TATA-box	TATTTAAA	core promoter element around -30 of transcription start
GhPAT10	TATA-box	ATATAA	core promoter element around -30 of transcription start
GhPAT10	TATA-box	TATA	core promoter element around -30 of transcription start
GhPAT10	TATA-box	TAAAGATT	core promoter element around -30 of transcription start
GhPAT10	TATA-box	TATTTAAA	core promoter element around -30 of transcription start
GhPAT10	TATA-box	TACAAAA	core promoter element around -30 of transcription start
GhPAT10	TATA-box	ATATAA	core promoter element around -30 of transcription start
GhPAT10	TATA-box	TATA	core promoter element around -30 of transcription start
GhPAT10	TATA-box	TATAAA	core promoter element around -30 of transcription start
GhPAT10	TATA-box	TATAA	core promoter element around -30 of transcription start
GhPAT10	TATA-box	TATA	core promoter element around -30 of transcription start
GhPAT10	TGACG-motif	TGACG	cis-acting regulatory element involved in the MeJA-responsiveness
GhPAT10	GC-motif	CCCCCG	enhancer-like element involved in anoxic specific inducibility
GhPAT10	LTR	CCGAAA	cis-acting element involved in low-temperature responsiveness
GhPAT10	LTR	CCGAAA	cis-acting element involved in low-temperature responsiveness
GhPAT10	AE-box	AGAAACAA	part of a module for light response
GhPAT10	AE-box	AGAAACAA	part of a module for light response
GhPAT10	AE-box	AGAAACAA	part of a module for light response
GhPAT10	ARE	AAACCA	cis-acting regulatory element essential for the anaerobic induction
GhPAT10	ARE	AAACCA	cis-acting regulatory element essential for the anaerobic induction
GhPAT10	ARE	AAACCA	cis-acting regulatory element essential for the anaerobic induction
GhPAT10	ARE	AAACCA	cis-acting regulatory element essential for the anaerobic induction
GhPAT10	ACE	CTAACGTATT	cis-acting element involved in light responsiveness
GhPAT10	GARE-motif	TCTGTTG	gibberellin-responsive element
GhPAT10	CAAT-box	CAAAT	common cis-acting element in promoter and enhancer regions
GhPAT10	CAAT-box	CAAAT	common cis-acting element in promoter and enhancer regions
GhPAT10	CAAT-box	CAAAT	common cis-acting element in promoter and enhancer regions
GhPAT10	CAAT-box	CAAAT	common cis-acting element in promoter and enhancer regions
GhPAT10	CAAT-box	CAAAT	common cis-acting element in promoter and enhancer regions
GhPAT10	CAAT-box	CAAAT	common cis-acting element in promoter and enhancer regions
GhPAT10	CAAT-box	CAAAT	common cis-acting element in promoter and enhancer regions
GhPAT10	CAAT-box	CAAAT	common cis-acting element in promoter and enhancer regions
GhPAT10	CAAT-box	CAAAT	common cis-acting element in promoter and enhancer regions
GhPAT10	CAAT-box	CAAAT	common cis-acting element in promoter and enhancer regions
GhPAT10	CAAT-box	CAAAT	common cis-acting element in promoter and enhancer regions
GhPAT10	CAAT-box	CAAAT	common cis-acting element in promoter and enhancer regions
GhPAT10	CAAT-box	CAAAT	common cis-acting element in promoter and enhancer regions
GhPAT10	CAAT-box	CCAAT	common cis-acting element in promoter and enhancer regions
GhPAT10	CAAT-box	CAAAT	common cis-acting element in promoter and enhancer regions
GhPAT10	CAAT-box	CAAAT	common cis-acting element in promoter and enhancer regions
GhPAT10	CAAT-box	CAAAT	common cis-acting element in promoter and enhancer regions
GhPAT10	CAAT-box	CCAAT	common cis-acting element in promoter and enhancer regions
GhPAT10	CAAT-box	CAAAT	common cis-acting element in promoter and enhancer regions
GhPAT10	CAAT-box	CAAAT	common cis-acting element in promoter and enhancer regions
GhPAT10	CAAT-box	CAAAT	common cis-acting element in promoter and enhancer regions
GhPAT11	CGTCA-motif	CGTCA	cis-acting regulatory element involved in the MeJA-responsiveness
GhPAT11	CGTCA-motif	CGTCA	cis-acting regulatory element involved in the MeJA-responsiveness
GhPAT11	TATA-box	ATATAA	core promoter element around -30 of transcription start
GhPAT11	TATA-box	TATA	core promoter element around -30 of transcription start
GhPAT11	TATA-box	TATTTAAA	core promoter element around -30 of transcription start
GhPAT11	TATA-box	ATATAT	core promoter element around -30 of transcription start
GhPAT11	TATA-box	TATA	core promoter element around -30 of transcription start
GhPAT11	TATA-box	ATTATA	core promoter element around -30 of transcription start
GhPAT11	TATA-box	TATAA	core promoter element around -30 of transcription start
GhPAT11	TATA-box	TATA	core promoter element around -30 of transcription start
GhPAT11	TATA-box	taTATAAAg	core promoter element around -30 of transcription start
GhPAT11	TATA-box	TATAAA	core promoter element around -30 of transcription start
GhPAT11	TATA-box	TATATAA	core promoter element around -30 of transcription start
GhPAT11	TATA-box	TATATA	core promoter element around -30 of transcription start
GhPAT11	TATA-box	ATATAA	core promoter element around -30 of transcription start
GhPAT11	TATA-box	TATA	core promoter element around -30 of transcription start
GhPAT11	TATA-box	TATAAAT	core promoter element around -30 of transcription start
GhPAT11	TATA-box	TATAAA	core promoter element around -30 of transcription start
GhPAT11	TATA-box	TATAA	core promoter element around -30 of transcription start
GhPAT11	TATA-box	TATA	core promoter element around -30 of transcription start
GhPAT11	TATA-box	TATAAAA	core promoter element around -30 of transcription start
GhPAT11	TATA-box	TATAAA	core promoter element around -30 of transcription start
GhPAT11	TATA-box	TATAA	core promoter element around -30 of transcription start
GhPAT11	TATA-box	TATA	core promoter element around -30 of transcription start
GhPAT11	TATA-box	ATATAA	core promoter element around -30 of transcription start
GhPAT11	TATA-box	TATA	core promoter element around -30 of transcription start
GhPAT11	TATA-box	ATATAT	core promoter element around -30 of transcription start
GhPAT11	TATA-box	TATATA	core promoter element around -30 of transcription start
GhPAT11	TATA-box	TATA	core promoter element around -30 of transcription start
GhPAT11	TATA-box	TATA	core promoter element around -30 of transcription start
GhPAT11	TATA-box	ATTATA	core promoter element around -30 of transcription start
GhPAT11	TATA-box	TATAA	core promoter element around -30 of transcription start
GhPAT11	TATA-box	TATA	core promoter element around -30 of transcription start
GhPAT11	TATA-box	ATATAT	core promoter element around -30 of transcription start
GhPAT11	TATA-box	TATA	core promoter element around -30 of transcription start
GhPAT11	TATA-box	TATA	core promoter element around -30 of transcription start
GhPAT11	TATA-box	taTATAAAtc	core promoter element around -30 of transcription start
GhPAT11	TATA-box	TATAAAT	core promoter element around -30 of transcription start
GhPAT11	TATA-box	TATAAA	core promoter element around -30 of transcription start
GhPAT11	TATA-box	TATAA	core promoter element around -30 of transcription start
GhPAT11	TATA-box	TATA	core promoter element around -30 of transcription start
GhPAT11	TATA-box	TATAAAA	core promoter element around -30 of transcription start
GhPAT11	TATA-box	TATAAA	core promoter element around -30 of transcription start
GhPAT11	TATA-box	TATAA	core promoter element around -30 of transcription start
GhPAT11	TATA-box	TATA	core promoter element around -30 of transcription start
GhPAT11	TATA-box	TATAA	core promoter element around -30 of transcription start
GhPAT11	TATA-box	TATA	core promoter element around -30 of transcription start
GhPAT11	TATA-box	ATATAT	core promoter element around -30 of transcription start
GhPAT11	TATA-box	TATA	core promoter element around -30 of transcription start
GhPAT11	TATA-box	TAAAGATT	core promoter element around -30 of transcription start
GhPAT11	TATA-box	taTATAAAtc	core promoter element around -30 of transcription start
GhPAT11	TATA-box	TACATAAA	core promoter element around -30 of transcription start
GhPAT11	TATA-box	TATAAAA	core promoter element around -30 of transcription start
GhPAT11	TATA-box	TATAAA	core promoter element around -30 of transcription start
GhPAT11	TATA-box	TATAA	core promoter element around -30 of transcription start
GhPAT11	TATA-box	TATA	core promoter element around -30 of transcription start
GhPAT11	TATA-box	TATA	core promoter element around -30 of transcription start
GhPAT11	TATA-box	ATATAA	core promoter element around -30 of transcription start
GhPAT11	TATA-box	TATA	core promoter element around -30 of transcription start
GhPAT11	GT1-motif	GGTTAAT	light responsive element
GhPAT11	P-box	CCTTTTG	gibberellin-responsive element
GhPAT11	Box 4	ATTAAT	part of a conserved DNA module involved in light responsiveness
GhPAT11	Box 4	ATTAAT	part of a conserved DNA module involved in light responsiveness
GhPAT11	Box 4	ATTAAT	part of a conserved DNA module involved in light responsiveness
GhPAT11	MBS	CAACTG	MYB binding site involved in drought-inducibility
GhPAT11	TCT-motif	TCTTAC	part of a light responsive element
GhPAT11	TCT-motif	TCTTAC	part of a light responsive element
GhPAT11	TCT-motif	TCTTAC	part of a light responsive element
GhPAT11	GATA-motif	GATAGGG	part of a light responsive element
GhPAT11	Sp1	GGGCGG	light responsive element
GhPAT11	ACE	CTAACGTATT	cis-acting element involved in light responsiveness
GhPAT11	ACE	CTAACGTATT	cis-acting element involved in light responsiveness
GhPAT11	ARE	AAACCA	cis-acting regulatory element essential for the anaerobic induction
GhPAT11	ARE	AAACCA	cis-acting regulatory element essential for the anaerobic induction
GhPAT11	ARE	AAACCA	cis-acting regulatory element essential for the anaerobic induction
GhPAT11	CAAT-box	CAAAT	common cis-acting element in promoter and enhancer regions
GhPAT11	CAAT-box	CCAAT	common cis-acting element in promoter and enhancer regions
GhPAT11	CAAT-box	TGCAAATCT	common cis-acting element in promoter and enhancer regions
GhPAT11	CAAT-box	CAAAT	common cis-acting element in promoter and enhancer regions
GhPAT11	CAAT-box	CAAAT	common cis-acting element in promoter and enhancer regions
GhPAT11	CAAT-box	CAAAT	common cis-acting element in promoter and enhancer regions
GhPAT11	CAAT-box	CAAAT	common cis-acting element in promoter and enhancer regions
GhPAT11	CAAT-box	CAAAT	common cis-acting element in promoter and enhancer regions
GhPAT11	CAAT-box	CCAAT	common cis-acting element in promoter and enhancer regions
GhPAT11	CAAT-box	CAAAT	common cis-acting element in promoter and enhancer regions
GhPAT11	CAAT-box	CCAAT	common cis-acting element in promoter and enhancer regions
GhPAT11	CAAT-box	CAAAT	common cis-acting element in promoter and enhancer regions
GhPAT11	CAAT-box	CAAAT	common cis-acting element in promoter and enhancer regions
GhPAT11	CAAT-box	CAAAT	common cis-acting element in promoter and enhancer regions
GhPAT11	CAAT-box	CCAAT	common cis-acting element in promoter and enhancer regions
GhPAT11	TC-rich repeats	ATTCTCTAAC	cis-acting element involved in defense and stress responsiveness
GhPAT11	LTR	CCGAAA	cis-acting element involved in low-temperature responsiveness
GhPAT11	TCA-element	CCATCTTTTT	cis-acting element involved in salicylic acid responsiveness
GhPAT11	TGACG-motif	TGACG	cis-acting regulatory element involved in the MeJA-responsiveness
GhPAT11	TGACG-motif	TGACG	cis-acting regulatory element involved in the MeJA-responsiveness
GhPAT11	CAT-box	GCCACT	cis-acting regulatory element related to meristem expression
GhPAT11	AE-box	AGAAACAA	part of a module for light response
GhPAT12	CAAT-box	CAAAT	common cis-acting element in promoter and enhancer regions
GhPAT12	CAAT-box	CCAAT	common cis-acting element in promoter and enhancer regions
GhPAT12	CAAT-box	CCAAT	common cis-acting element in promoter and enhancer regions
GhPAT12	CAAT-box	CAAAT	common cis-acting element in promoter and enhancer regions
GhPAT12	CAAT-box	CCAAT	common cis-acting element in promoter and enhancer regions
GhPAT12	CAAT-box	CAAAT	common cis-acting element in promoter and enhancer regions
GhPAT12	CAAT-box	CAAAT	common cis-acting element in promoter and enhancer regions
GhPAT12	CAAT-box	CAAAT	common cis-acting element in promoter and enhancer regions
GhPAT12	CAAT-box	CAAAT	common cis-acting element in promoter and enhancer regions
GhPAT12	CAAT-box	CAAAT	common cis-acting element in promoter and enhancer regions
GhPAT12	CAAT-box	CAAAT	common cis-acting element in promoter and enhancer regions
GhPAT12	CAAT-box	CAAAT	common cis-acting element in promoter and enhancer regions
GhPAT12	CAAT-box	CAAAT	common cis-acting element in promoter and enhancer regions
GhPAT12	chs-CMA2a	TCACTTGA	part of a light responsive element
GhPAT12	chs-CMA2a	TCACTTGA	part of a light responsive element
GhPAT12	LAMP-element	CCTTATCCA	part of a light responsive element
GhPAT12	ARE	AAACCA	cis-acting regulatory element essential for the anaerobic induction
GhPAT12	AE-box	AGAAACAA	part of a module for light response
GhPAT12	I-box	GTATAAGGCC	part of a light responsive element
GhPAT12	RY-element	CATGCATG	cis-acting regulatory element involved in seed-specific regulation
GhPAT12	CAT-box	GCCACT	cis-acting regulatory element related to meristem expression
GhPAT12	TGACG-motif	TGACG	cis-acting regulatory element involved in the MeJA-responsiveness
GhPAT12	TGACG-motif	TGACG	cis-acting regulatory element involved in the MeJA-responsiveness
GhPAT12	ABRE	ACGTG	cis-acting element involved in the abscisic acid responsiveness
GhPAT12	ABRE	CACGTG	cis-acting element involved in the abscisic acid responsiveness
GhPAT12	ABRE	ACGTG	cis-acting element involved in the abscisic acid responsiveness
GhPAT12	LTR	CCGAAA	cis-acting element involved in low-temperature responsiveness
GhPAT12	G-Box	CACGTT	cis-acting regulatory element involved in light responsiveness
GhPAT12	G-Box	CACGTG	cis-acting regulatory element involved in light responsiveness
GhPAT12	TATA-box	TATA	core promoter element around -30 of transcription start
GhPAT12	TATA-box	TAAAGATT	core promoter element around -30 of transcription start
GhPAT12	TATA-box	ATTATA	core promoter element around -30 of transcription start
GhPAT12	TATA-box	TATAA	core promoter element around -30 of transcription start
GhPAT12	TATA-box	TATA	core promoter element around -30 of transcription start
GhPAT12	TATA-box	ATATAT	core promoter element around -30 of transcription start
GhPAT12	TATA-box	TATATTTATATTT	core promoter element around -30 of transcription start
GhPAT12	TATA-box	taTATAAAtc	core promoter element around -30 of transcription start
GhPAT12	TATA-box	TATAAAT	core promoter element around -30 of transcription start
GhPAT12	TATA-box	TATAAA	core promoter element around -30 of transcription start
GhPAT12	TATA-box	TATATAA	core promoter element around -30 of transcription start
GhPAT12	TATA-box	TATATA	core promoter element around -30 of transcription start
GhPAT12	TATA-box	ATATAT	core promoter element around -30 of transcription start
GhPAT12	TATA-box	TATATA	core promoter element around -30 of transcription start
GhPAT12	TATA-box	TATA	core promoter element around -30 of transcription start
GhPAT12	TATA-box	TATAA	core promoter element around -30 of transcription start
GhPAT12	TATA-box	TATA	core promoter element around -30 of transcription start
GhPAT12	TATA-box	TATACA	core promoter element around -30 of transcription start
GhPAT12	TATA-box	TATA	core promoter element around -30 of transcription start
GhPAT12	TATA-box	TATA	core promoter element around -30 of transcription start
GhPAT12	TATA-box	ATATAT	core promoter element around -30 of transcription start
GhPAT12	TATA-box	TATA	core promoter element around -30 of transcription start
GhPAT12	TATA-box	ATTATA	core promoter element around -30 of transcription start
GhPAT12	TATA-box	TATAA	core promoter element around -30 of transcription start
GhPAT12	TATA-box	TATA	core promoter element around -30 of transcription start
GhPAT12	TATA-box	TATA	core promoter element around -30 of transcription start
GhPAT12	TATA-box	TATAAAA	core promoter element around -30 of transcription start
GhPAT12	TATA-box	TATAAA	core promoter element around -30 of transcription start
GhPAT12	TATA-box	TATAA	core promoter element around -30 of transcription start
GhPAT12	TATA-box	TATA	core promoter element around -30 of transcription start
GhPAT12	TATA-box	TATA	core promoter element around -30 of transcription start
GhPAT12	TGA-element	AACGAC	auxin-responsive element
GhPAT12	CGTCA-motif	CGTCA	cis-acting regulatory element involved in the MeJA-responsiveness
GhPAT12	CGTCA-motif	CGTCA	cis-acting regulatory element involved in the MeJA-responsiveness
GhPAT12	G-box	CACGTG	cis-acting regulatory element involved in light responsiveness
GhPAT12	TATC-box	TATCCCA	cis-acting element involved in gibberellin-responsiveness
GhPAT12	chs-CMA1a	TTACTTAA	part of a light responsive element
GhPAT12	AT-rich element	ATAGAAATCAA	binding site of AT-rich DNA binding protein (ATBP-1)
GhPAT12	GATA-motif	AAGATAAGATT	part of a light responsive element
GhPAT12	GATA-motif	GATAGGA	part of a light responsive element
GhPAT12	TCT-motif	TCTTAC	part of a light responsive element
GhPAT12	TCT-motif	TCTTAC	part of a light responsive element
GhPAT12	MBS	CAACTG	MYB binding site involved in drought-inducibility
GhPAT12	MBS	CAACTG	MYB binding site involved in drought-inducibility
GhPAT12	Box 4	ATTAAT	part of a conserved DNA module involved in light responsiveness
GhPAT12	Box 4	ATTAAT	part of a conserved DNA module involved in light responsiveness
GhPAT13	TGACG-motif	TGACG	cis-acting regulatory element involved in the MeJA-responsiveness
GhPAT13	TGACG-motif	TGACG	cis-acting regulatory element involved in the MeJA-responsiveness
GhPAT13	ABRE	ACGTG	cis-acting element involved in the abscisic acid responsiveness
GhPAT13	ABRE	ACGTG	cis-acting element involved in the abscisic acid responsiveness
GhPAT13	ABRE	GCAACGTGTC	cis-acting element involved in the abscisic acid responsiveness
GhPAT13	ABRE	ACGTG	cis-acting element involved in the abscisic acid responsiveness
GhPAT13	G-Box	CACGTT	cis-acting regulatory element involved in light responsiveness
GhPAT13	AE-box	AGAAACAA	part of a module for light response
GhPAT13	ARE	AAACCA	cis-acting regulatory element essential for the anaerobic induction
GhPAT13	ARE	AAACCA	cis-acting regulatory element essential for the anaerobic induction
GhPAT13	ARE	AAACCA	cis-acting regulatory element essential for the anaerobic induction
GhPAT13	GARE-motif	TCTGTTG	gibberellin-responsive element
GhPAT13	ACE	CTAACGTATT	cis-acting element involved in light responsiveness
GhPAT13	CAAT-box	CCAAT	common cis-acting element in promoter and enhancer regions
GhPAT13	CAAT-box	CAAAT	common cis-acting element in promoter and enhancer regions
GhPAT13	CAAT-box	CAAAT	common cis-acting element in promoter and enhancer regions
GhPAT13	CAAT-box	CAAAT	common cis-acting element in promoter and enhancer regions
GhPAT13	CAAT-box	CAAAT	common cis-acting element in promoter and enhancer regions
GhPAT13	CAAT-box	CAAAT	common cis-acting element in promoter and enhancer regions
GhPAT13	CAAT-box	CAAAT	common cis-acting element in promoter and enhancer regions
GhPAT13	CAAT-box	CCAAT	common cis-acting element in promoter and enhancer regions
GhPAT13	CAAT-box	CAAAT	common cis-acting element in promoter and enhancer regions
GhPAT13	CAAT-box	CAAAT	common cis-acting element in promoter and enhancer regions
GhPAT13	CAAT-box	CAAAT	common cis-acting element in promoter and enhancer regions
GhPAT13	CAAT-box	TGCCAAC	common cis-acting element in promoter and enhancer regions
GhPAT13	CAAT-box	CAAAT	common cis-acting element in promoter and enhancer regions
GhPAT13	MBSI	aaaAaaC(G/C)GTTA	MYB binding site involved in flavonoid biosynthetic genes regulation
GhPAT13	TCT-motif	TCTTAC	part of a light responsive element
GhPAT13	TCT-motif	TCTTAC	part of a light responsive element
GhPAT13	MBS	CAACTG	MYB binding site involved in drought-inducibility
GhPAT13	Box 4	ATTAAT	part of a conserved DNA module involved in light responsiveness
GhPAT13	Box 4	ATTAAT	part of a conserved DNA module involved in light responsiveness
GhPAT13	Box 4	ATTAAT	part of a conserved DNA module involved in light responsiveness
GhPAT13	Box 4	ATTAAT	part of a conserved DNA module involved in light responsiveness
GhPAT13	Box 4	ATTAAT	part of a conserved DNA module involved in light responsiveness
GhPAT13	Box 4	ATTAAT	part of a conserved DNA module involved in light responsiveness
GhPAT13	G-box	TACGTG	cis-acting regulatory element involved in light responsiveness
GhPAT13	G-box	CACGTC	cis-acting regulatory element involved in light responsiveness
GhPAT13	G-box	TAACACGTAG	cis-acting regulatory element involved in light responsiveness
GhPAT13	O2-site	GTTGACGTGA	cis-acting regulatory element involved in zein metabolism regulation
GhPAT13	AT-rich element	ATAGAAATCAA	binding site of AT-rich DNA binding protein (ATBP-1)
GhPAT13	AuxRR-core	GGTCCAT	cis-acting regulatory element involved in auxin responsiveness
GhPAT13	3-AF1 binding site	TAAGAGAGGAA	light responsive element
GhPAT13	CGTCA-motif	CGTCA	cis-acting regulatory element involved in the MeJA-responsiveness
GhPAT13	CGTCA-motif	CGTCA	cis-acting regulatory element involved in the MeJA-responsiveness
GhPAT13	P-box	CCTTTTG	gibberellin-responsive element
GhPAT13	P-box	CCTTTTG	gibberellin-responsive element
GhPAT13	TATA-box	TATAA	core promoter element around -30 of transcription start
GhPAT13	TATA-box	TATA	core promoter element around -30 of transcription start
GhPAT13	TATA-box	taTATAAAtc	core promoter element around -30 of transcription start
GhPAT13	TATA-box	taTATAAAtc	core promoter element around -30 of transcription start
GhPAT13	TATA-box	ATATAT	core promoter element around -30 of transcription start
GhPAT13	TATA-box	TATATA	core promoter element around -30 of transcription start
GhPAT13	TATA-box	ATATAT	core promoter element around -30 of transcription start
GhPAT13	TATA-box	TATATA	core promoter element around -30 of transcription start
GhPAT13	TATA-box	ATATAT	core promoter element around -30 of transcription start
GhPAT13	TATA-box	TATATA	core promoter element around -30 of transcription start
GhPAT13	TATA-box	ATATAA	core promoter element around -30 of transcription start
GhPAT13	TATA-box	TATA	core promoter element around -30 of transcription start
GhPAT13	TATA-box	ATTATA	core promoter element around -30 of transcription start
GhPAT13	TATA-box	TATATAA	core promoter element around -30 of transcription start
GhPAT13	TATA-box	TATATA	core promoter element around -30 of transcription start
GhPAT13	TATA-box	TATA	core promoter element around -30 of transcription start
GhPAT13	TATA-box	ATATAT	core promoter element around -30 of transcription start
GhPAT13	TATA-box	TATA	core promoter element around -30 of transcription start
GhPAT13	TATA-box	TATAA	core promoter element around -30 of transcription start
GhPAT13	TATA-box	TATA	core promoter element around -30 of transcription start
GhPAT13	TATA-box	TATAAAA	core promoter element around -30 of transcription start
GhPAT13	TATA-box	TATAAA	core promoter element around -30 of transcription start
GhPAT13	TATA-box	TATATAA	core promoter element around -30 of transcription start
GhPAT13	TATA-box	TATATA	core promoter element around -30 of transcription start
GhPAT13	TATA-box	TATA	core promoter element around -30 of transcription start
GhPAT13	TATA-box	TATAAATA	core promoter element around -30 of transcription start
GhPAT13	TATA-box	TATAAAT	core promoter element around -30 of transcription start
GhPAT13	TATA-box	TATAAA	core promoter element around -30 of transcription start
GhPAT13	TATA-box	TATAA	core promoter element around -30 of transcription start
GhPAT13	TATA-box	TATA	core promoter element around -30 of transcription start
GhPAT13	TATA-box	TATAA	core promoter element around -30 of transcription start
GhPAT13	TATA-box	TATA	core promoter element around -30 of transcription start
GhPAT13	TATA-box	ATTATA	core promoter element around -30 of transcription start
GhPAT13	TATA-box	TATAA	core promoter element around -30 of transcription start
GhPAT13	TATA-box	TATA	core promoter element around -30 of transcription start
GhPAT13	TATA-box	ATTATA	core promoter element around -30 of transcription start
GhPAT13	TATA-box	TATAA	core promoter element around -30 of transcription start
GhPAT13	TATA-box	TATA	core promoter element around -30 of transcription start
GhPAT13	TATA-box	ATTATA	core promoter element around -30 of transcription start
GhPAT13	TATA-box	TATAA	core promoter element around -30 of transcription start
GhPAT13	TATA-box	TATA	core promoter element around -30 of transcription start
GhPAT13	TATA-box	TATATA	core promoter element around -30 of transcription start
GhPAT13	TATA-box	ATATAT	core promoter element around -30 of transcription start
GhPAT13	TATA-box	TATA	core promoter element around -30 of transcription start
GhPAT13	TATA-box	TACAAAA	core promoter element around -30 of transcription start
GhPAT13	TATA-box	ATATAA	core promoter element around -30 of transcription start
GhPAT13	TATA-box	TATA	core promoter element around -30 of transcription start
GhPAT13	TATA-box	taTATAAAtc	core promoter element around -30 of transcription start
GhPAT13	TATA-box	ATATAA	core promoter element around -30 of transcription start
GhPAT13	TATA-box	TATA	core promoter element around -30 of transcription start
GhPAT13	TATA-box	TACAAAA	core promoter element around -30 of transcription start
GhPAT13	TATA-box	ATTATA	core promoter element around -30 of transcription start
GhPAT13	TATA-box	TATAA	core promoter element around -30 of transcription start
GhPAT13	TATA-box	TATA	core promoter element around -30 of transcription start
GhPAT13	TATA-box	ATTATA	core promoter element around -30 of transcription start
GhPAT13	TATA-box	TATAA	core promoter element around -30 of transcription start
GhPAT13	TATA-box	TATA	core promoter element around -30 of transcription start
GhPAT13	TATA-box	TATAAAT	core promoter element around -30 of transcription start
GhPAT13	TATA-box	TATAAA	core promoter element around -30 of transcription start
GhPAT13	TATA-box	TATAA	core promoter element around -30 of transcription start
GhPAT13	TATA-box	TATA	core promoter element around -30 of transcription start
GhPAT13	TATA-box	ATTATA	core promoter element around -30 of transcription start
GhPAT13	TATA-box	TATAA	core promoter element around -30 of transcription start
GhPAT13	TATA-box	TATA	core promoter element around -30 of transcription start
GhPAT13	TATA-box	ATATAA	core promoter element around -30 of transcription start
GhPAT13	TATA-box	TATA	core promoter element around -30 of transcription start
GhPAT13	TATA-box	TACAAAA	core promoter element around -30 of transcription start
GhPAT13	TATA-box	TATA	core promoter element around -30 of transcription start
GhPAT13	TATA-box	TATA	core promoter element around -30 of transcription start
GhPAT13	GT1-motif	GGTTAA	light responsive element
GhPAT13	GT1-motif	GGTTAA	light responsive element
GhPAT14	ABRE	ACGTG	cis-acting element involved in the abscisic acid responsiveness
GhPAT14	ABRE	ACGTG	cis-acting element involved in the abscisic acid responsiveness
GhPAT14	ABRE	ACGTG	cis-acting element involved in the abscisic acid responsiveness
GhPAT14	TGACG-motif	TGACG	cis-acting regulatory element involved in the MeJA-responsiveness
GhPAT14	G-Box	CACGTT	cis-acting regulatory element involved in light responsiveness
GhPAT14	G-Box	CACGTT	cis-acting regulatory element involved in light responsiveness
GhPAT14	ACE	CTAACGTATT	cis-acting element involved in light responsiveness
GhPAT14	ARE	AAACCA	cis-acting regulatory element essential for the anaerobic induction
GhPAT14	ARE	AAACCA	cis-acting regulatory element essential for the anaerobic induction
GhPAT14	CAAT-box	CCAAT	common cis-acting element in promoter and enhancer regions
GhPAT14	CAAT-box	CAAAT	common cis-acting element in promoter and enhancer regions
GhPAT14	CAAT-box	CAAAT	common cis-acting element in promoter and enhancer regions
GhPAT14	CAAT-box	CAAAT	common cis-acting element in promoter and enhancer regions
GhPAT14	CAAT-box	CAAAT	common cis-acting element in promoter and enhancer regions
GhPAT14	CAAT-box	CAAAT	common cis-acting element in promoter and enhancer regions
GhPAT14	CAAT-box	CAAAT	common cis-acting element in promoter and enhancer regions
GhPAT14	CAAT-box	CAAAT	common cis-acting element in promoter and enhancer regions
GhPAT14	CAAT-box	CAAAT	common cis-acting element in promoter and enhancer regions
GhPAT14	CAAT-box	AGCTCAATTTCA	common cis-acting element in promoter and enhancer regions
GhPAT14	CAAT-box	CAAAT	common cis-acting element in promoter and enhancer regions
GhPAT14	CAAT-box	CAAAT	common cis-acting element in promoter and enhancer regions
GhPAT14	CAAT-box	CCAAT	common cis-acting element in promoter and enhancer regions
GhPAT14	CAAT-box	CAAAT	common cis-acting element in promoter and enhancer regions
GhPAT14	CAAT-box	CAAAT	common cis-acting element in promoter and enhancer regions
GhPAT14	Box 4	ATTAAT	part of a conserved DNA module involved in light responsiveness
GhPAT14	TCT-motif	TCTTAC	part of a light responsive element
GhPAT14	TCT-motif	TCTTAC	part of a light responsive element
GhPAT14	TCT-motif	TCTTAC	part of a light responsive element
GhPAT14	TCT-motif	TCTTAC	part of a light responsive element
GhPAT14	TCT-motif	TCTTAC	part of a light responsive element
GhPAT14	TATC-box	TATCCCA	cis-acting element involved in gibberellin-responsiveness
GhPAT14	G-box	TACGTG	cis-acting regulatory element involved in light responsiveness
GhPAT14	CGTCA-motif	CGTCA	cis-acting regulatory element involved in the MeJA-responsiveness
GhPAT14	Box III	atCATTTTCACt	protein binding site
GhPAT14	Box III	atCATTTTCACt	protein binding site
GhPAT14	TATA-box	ATATAA	core promoter element around -30 of transcription start
GhPAT14	TATA-box	TATA	core promoter element around -30 of transcription start
GhPAT14	TATA-box	TATAAATA	core promoter element around -30 of transcription start
GhPAT14	TATA-box	TATAAAT	core promoter element around -30 of transcription start
GhPAT14	TATA-box	TATAAA	core promoter element around -30 of transcription start
GhPAT14	TATA-box	TATAA	core promoter element around -30 of transcription start
GhPAT14	TATA-box	TATA	core promoter element around -30 of transcription start
GhPAT14	TATA-box	ATATAT	core promoter element around -30 of transcription start
GhPAT14	TATA-box	TATA	core promoter element around -30 of transcription start
GhPAT14	TATA-box	TATACA	core promoter element around -30 of transcription start
GhPAT14	TATA-box	TATA	core promoter element around -30 of transcription start
GhPAT14	TATA-box	ATTATA	core promoter element around -30 of transcription start
GhPAT14	TATA-box	TATAA	core promoter element around -30 of transcription start
GhPAT14	TATA-box	TATA	core promoter element around -30 of transcription start
GhPAT14	TATA-box	ATATAA	core promoter element around -30 of transcription start
GhPAT14	TATA-box	TATA	core promoter element around -30 of transcription start
GhPAT14	TATA-box	TATAA	core promoter element around -30 of transcription start
GhPAT14	TATA-box	TATA	core promoter element around -30 of transcription start
GhPAT14	TATA-box	TACAAAA	core promoter element around -30 of transcription start
GhPAT14	TATA-box	TATAAA	core promoter element around -30 of transcription start
GhPAT14	TATA-box	TATAA	core promoter element around -30 of transcription start
GhPAT14	TATA-box	TATA	core promoter element around -30 of transcription start
GhPAT14	TATA-box	TATA	core promoter element around -30 of transcription start
GhPAT14	TATA-box	ATATAT	core promoter element around -30 of transcription start
GhPAT14	TATA-box	TATA	core promoter element around -30 of transcription start
GhPAT14	TATA-box	ATTATA	core promoter element around -30 of transcription start
GhPAT14	TATA-box	TATAA	core promoter element around -30 of transcription start
GhPAT14	TATA-box	TATA	core promoter element around -30 of transcription start
GhPAT14	TATA-box	TATA	core promoter element around -30 of transcription start
GhPAT14	TATA-box	ATTATA	core promoter element around -30 of transcription start
GhPAT14	TATA-box	TATATAA	core promoter element around -30 of transcription start
GhPAT14	TATA-box	TATATA	core promoter element around -30 of transcription start
GhPAT14	TATA-box	ATATAA	core promoter element around -30 of transcription start
GhPAT14	TATA-box	TATA	core promoter element around -30 of transcription start
GhPAT14	TATA-box	ATATAT	core promoter element around -30 of transcription start
GhPAT14	TATA-box	TATA	core promoter element around -30 of transcription start
GhPAT14	TATA-box	ATATAT	core promoter element around -30 of transcription start
GhPAT14	TATA-box	TATA	core promoter element around -30 of transcription start
GhPAT14	TATA-box	taTATAAAtc	core promoter element around -30 of transcription start
GhPAT14	TATA-box	ATTATA	core promoter element around -30 of transcription start
GhPAT14	TATA-box	TATATAA	core promoter element around -30 of transcription start
GhPAT14	TATA-box	TATATA	core promoter element around -30 of transcription start
GhPAT14	TATA-box	TATA	core promoter element around -30 of transcription start
GhPAT14	TATA-box	TATAA	core promoter element around -30 of transcription start
GhPAT14	TATA-box	TATA	core promoter element around -30 of transcription start
GhPAT14	TATA-box	ATATAT	core promoter element around -30 of transcription start
GhPAT14	TATA-box	TATA	core promoter element around -30 of transcription start
GhPAT14	TATA-box	TATA	core promoter element around -30 of transcription start
GhPAT14	TATA-box	ATATAT	core promoter element around -30 of transcription start
GhPAT14	TATA-box	TATA	core promoter element around -30 of transcription start
GhPAT14	TATA-box	TATACA	core promoter element around -30 of transcription start
GhPAT14	TATA-box	TATATA	core promoter element around -30 of transcription start
GhPAT14	TATA-box	ATATAT	core promoter element around -30 of transcription start
GhPAT14	TATA-box	TATA	core promoter element around -30 of transcription start
GhPAT14	TATA-box	TATAAATA	core promoter element around -30 of transcription start
GhPAT14	TATA-box	TATAAAT	core promoter element around -30 of transcription start
GhPAT14	TATA-box	TATAAA	core promoter element around -30 of transcription start
GhPAT14	TATA-box	TATAA	core promoter element around -30 of transcription start
GhPAT14	TATA-box	TATA	core promoter element around -30 of transcription start
GhPAT14	TATA-box	TATAA	core promoter element around -30 of transcription start
GhPAT14	TATA-box	TATA	core promoter element around -30 of transcription start
GhPAT14	TATA-box	ATATAA	core promoter element around -30 of transcription start
GhPAT14	TATA-box	TATA	core promoter element around -30 of transcription start
GhPAT14	TATA-box	TATAA	core promoter element around -30 of transcription start
GhPAT14	TATA-box	TATA	core promoter element around -30 of transcription start
GhPAT15	AE-box	AGAAACAA	part of a module for light response
GhPAT15	TGACG-motif	TGACG	cis-acting regulatory element involved in the MeJA-responsiveness
GhPAT15	ABRE	AACCCGG	cis-acting element involved in the abscisic acid responsiveness
GhPAT15	LTR	CCGAAA	cis-acting element involved in low-temperature responsiveness
GhPAT15	CAAT-box	CAAAT	common cis-acting element in promoter and enhancer regions
GhPAT15	CAAT-box	CCAAT	common cis-acting element in promoter and enhancer regions
GhPAT15	CAAT-box	CAAAT	common cis-acting element in promoter and enhancer regions
GhPAT15	CAAT-box	CAAAT	common cis-acting element in promoter and enhancer regions
GhPAT15	CAAT-box	CAAAT	common cis-acting element in promoter and enhancer regions
GhPAT15	CAAT-box	CAAAT	common cis-acting element in promoter and enhancer regions
GhPAT15	CAAT-box	CAAAT	common cis-acting element in promoter and enhancer regions
GhPAT15	CAAT-box	CAAAT	common cis-acting element in promoter and enhancer regions
GhPAT15	CAAT-box	CAAAT	common cis-acting element in promoter and enhancer regions
GhPAT15	CAAT-box	CCAAT	common cis-acting element in promoter and enhancer regions
GhPAT15	CAAT-box	CAAAT	common cis-acting element in promoter and enhancer regions
GhPAT15	CAAT-box	CCAAT	common cis-acting element in promoter and enhancer regions
GhPAT15	CAAT-box	CAAAT	common cis-acting element in promoter and enhancer regions
GhPAT15	CAAT-box	CCAAT	common cis-acting element in promoter and enhancer regions
GhPAT15	CAAT-box	CAAAT	common cis-acting element in promoter and enhancer regions
GhPAT15	CAAT-box	CAAAT	common cis-acting element in promoter and enhancer regions
GhPAT15	CAAT-box	CAAAT	common cis-acting element in promoter and enhancer regions
GhPAT15	CAAT-box	CCAAT	common cis-acting element in promoter and enhancer regions
GhPAT15	CAAT-box	CAAAT	common cis-acting element in promoter and enhancer regions
GhPAT15	CAAT-box	CAAAT	common cis-acting element in promoter and enhancer regions
GhPAT15	CAAT-box	CAAAT	common cis-acting element in promoter and enhancer regions
GhPAT15	CAAT-box	CAAAT	common cis-acting element in promoter and enhancer regions
GhPAT15	CAAT-box	CAAAT	common cis-acting element in promoter and enhancer regions
GhPAT15	CAAT-box	CCAAT	common cis-acting element in promoter and enhancer regions
GhPAT15	CAAT-box	CCAAT	common cis-acting element in promoter and enhancer regions
GhPAT15	CAAT-box	CAAAT	common cis-acting element in promoter and enhancer regions
GhPAT15	CAAT-box	CCAAT	common cis-acting element in promoter and enhancer regions
GhPAT15	ARE	AAACCA	cis-acting regulatory element essential for the anaerobic induction
GhPAT15	ARE	AAACCA	cis-acting regulatory element essential for the anaerobic induction
GhPAT15	ARE	AAACCA	cis-acting regulatory element essential for the anaerobic induction
GhPAT15	ARE	AAACCA	cis-acting regulatory element essential for the anaerobic induction
GhPAT15	GATA-motif	GATAGGG	part of a light responsive element
GhPAT15	G-box	TAACACGTAG	cis-acting regulatory element involved in light responsiveness
GhPAT15	Box 4	ATTAAT	part of a conserved DNA module involved in light responsiveness
GhPAT15	Box 4	ATTAAT	part of a conserved DNA module involved in light responsiveness
GhPAT15	TCCC-motif	TCTCCCT	part of a light responsive element
GhPAT15	HD-Zip 3	GTAAT(G/C)ATTAC	protein binding site
GhPAT15	TATA-box	TACAAAA	core promoter element around -30 of transcription start
GhPAT15	TATA-box	ATTATA	core promoter element around -30 of transcription start
GhPAT15	TATA-box	TATAA	core promoter element around -30 of transcription start
GhPAT15	TATA-box	TATA	core promoter element around -30 of transcription start
GhPAT15	TATA-box	ATATAA	core promoter element around -30 of transcription start
GhPAT15	TATA-box	TATA	core promoter element around -30 of transcription start
GhPAT15	TATA-box	taTATAAAtc	core promoter element around -30 of transcription start
GhPAT15	TATA-box	TATACA	core promoter element around -30 of transcription start
GhPAT15	TATA-box	TATATA	core promoter element around -30 of transcription start
GhPAT15	TATA-box	ATATAT	core promoter element around -30 of transcription start
GhPAT15	TATA-box	TATA	core promoter element around -30 of transcription start
GhPAT15	TATA-box	TATA	core promoter element around -30 of transcription start
GhPAT15	TATA-box	TATA	core promoter element around -30 of transcription start
GhPAT15	TATA-box	ATTATA	core promoter element around -30 of transcription start
GhPAT15	TATA-box	TATAA	core promoter element around -30 of transcription start
GhPAT15	TATA-box	TATA	core promoter element around -30 of transcription start
GhPAT15	TATA-box	ATATAA	core promoter element around -30 of transcription start
GhPAT15	TATA-box	TATA	core promoter element around -30 of transcription start
GhPAT15	TATA-box	TATAAA	core promoter element around -30 of transcription start
GhPAT15	TATA-box	TATAA	core promoter element around -30 of transcription start
GhPAT15	TATA-box	TATA	core promoter element around -30 of transcription start
GhPAT15	TATA-box	ATTATA	core promoter element around -30 of transcription start
GhPAT15	TATA-box	TATAA	core promoter element around -30 of transcription start
GhPAT15	TATA-box	TATA	core promoter element around -30 of transcription start
GhPAT15	TATA-box	TATA	core promoter element around -30 of transcription start
GhPAT15	TATA-box	TATACA	core promoter element around -30 of transcription start
GhPAT15	TATA-box	TATA	core promoter element around -30 of transcription start
GhPAT15	TATA-box	TATA	core promoter element around -30 of transcription start
GhPAT15	TATA-box	TATAAAA	core promoter element around -30 of transcription start
GhPAT15	TATA-box	TATAAA	core promoter element around -30 of transcription start
GhPAT15	TATA-box	TATAA	core promoter element around -30 of transcription start
GhPAT15	TATA-box	TATA	core promoter element around -30 of transcription start
GhPAT15	GT1-motif	GGTTAA	light responsive element
GhPAT15	TGA-element	AACGAC	auxin-responsive element
GhPAT15	CGTCA-motif	CGTCA	cis-acting regulatory element involved in the MeJA-responsiveness
GhPAT16	AT-rich sequence	TAAAATACT	element for maximal elicitor-mediated activation (2copies)
GhPAT16	CAAT-box	CAAAT	common cis-acting element in promoter and enhancer regions
GhPAT16	CAAT-box	CCAAT	common cis-acting element in promoter and enhancer regions
GhPAT16	CAAT-box	CAAAT	common cis-acting element in promoter and enhancer regions
GhPAT16	CAAT-box	CAAAT	common cis-acting element in promoter and enhancer regions
GhPAT16	CAAT-box	CAAAT	common cis-acting element in promoter and enhancer regions
GhPAT16	CAAT-box	CAAAT	common cis-acting element in promoter and enhancer regions
GhPAT16	CAAT-box	CAAAT	common cis-acting element in promoter and enhancer regions
GhPAT16	CAAT-box	CAAAT	common cis-acting element in promoter and enhancer regions
GhPAT16	CAAT-box	CAAAT	common cis-acting element in promoter and enhancer regions
GhPAT16	CAAT-box	CCAAT	common cis-acting element in promoter and enhancer regions
GhPAT16	CAAT-box	CCAAT	common cis-acting element in promoter and enhancer regions
GhPAT16	CAAT-box	CAAAT	common cis-acting element in promoter and enhancer regions
GhPAT16	CAAT-box	CCAAT	common cis-acting element in promoter and enhancer regions
GhPAT16	CAAT-box	CAAAT	common cis-acting element in promoter and enhancer regions
GhPAT16	CAAT-box	CCAAT	common cis-acting element in promoter and enhancer regions
GhPAT16	CAAT-box	CAAAT	common cis-acting element in promoter and enhancer regions
GhPAT16	CAAT-box	CAAAT	common cis-acting element in promoter and enhancer regions
GhPAT16	LTR	CCGAAA	cis-acting element involved in low-temperature responsiveness
GhPAT16	LTR	CCGAAA	cis-acting element involved in low-temperature responsiveness
GhPAT16	ABRE	ACGTG	cis-acting element involved in the abscisic acid responsiveness
GhPAT16	ABRE	ACGTG	cis-acting element involved in the abscisic acid responsiveness
GhPAT16	TC-rich repeats	GTTTTCTTAC	cis-acting element involved in defense and stress responsiveness
GhPAT16	TGACG-motif	TGACG	cis-acting regulatory element involved in the MeJA-responsiveness
GhPAT16	CGTCA-motif	CGTCA	cis-acting regulatory element involved in the MeJA-responsiveness
GhPAT16	GCN4_motif	TGAGTCA	cis-regulatory element involved in endosperm expression
GhPAT16	GT1-motif	GGTTAAT	light responsive element
GhPAT16	GT1-motif	GGTTAA	light responsive element
GhPAT16	GT1-motif	GGTTAA	light responsive element
GhPAT16	TATA-box	TATTTAAA	core promoter element around -30 of transcription start
GhPAT16	TATA-box	ATTATA	core promoter element around -30 of transcription start
GhPAT16	TATA-box	TATAA	core promoter element around -30 of transcription start
GhPAT16	TATA-box	TATA	core promoter element around -30 of transcription start
GhPAT16	TATA-box	ATATAA	core promoter element around -30 of transcription start
GhPAT16	TATA-box	TATA	core promoter element around -30 of transcription start
GhPAT16	TATA-box	taTATAAAtc	core promoter element around -30 of transcription start
GhPAT16	TATA-box	TATAAAT	core promoter element around -30 of transcription start
GhPAT16	TATA-box	TATAAA	core promoter element around -30 of transcription start
GhPAT16	TATA-box	TATATAA	core promoter element around -30 of transcription start
GhPAT16	TATA-box	TATATA	core promoter element around -30 of transcription start
GhPAT16	TATA-box	ATATAT	core promoter element around -30 of transcription start
GhPAT16	TATA-box	TATA	core promoter element around -30 of transcription start
GhPAT16	TATA-box	TATA	core promoter element around -30 of transcription start
GhPAT16	TATA-box	TATACA	core promoter element around -30 of transcription start
GhPAT16	TATA-box	TATA	core promoter element around -30 of transcription start
GhPAT16	TATA-box	TATATA	core promoter element around -30 of transcription start
GhPAT16	TATA-box	ATATAT	core promoter element around -30 of transcription start
GhPAT16	TATA-box	TATATA	core promoter element around -30 of transcription start
GhPAT16	TATA-box	ATATAT	core promoter element around -30 of transcription start
GhPAT16	TATA-box	TATATA	core promoter element around -30 of transcription start
GhPAT16	TATA-box	ATATAT	core promoter element around -30 of transcription start
GhPAT16	TATA-box	TATATA	core promoter element around -30 of transcription start
GhPAT16	TATA-box	ATATAA	core promoter element around -30 of transcription start
GhPAT16	TATA-box	TATA	core promoter element around -30 of transcription start
GhPAT16	TATA-box	TATAAAA	core promoter element around -30 of transcription start
GhPAT16	TATA-box	TATAAA	core promoter element around -30 of transcription start
GhPAT16	TATA-box	TATAA	core promoter element around -30 of transcription start
GhPAT16	TATA-box	TATA	core promoter element around -30 of transcription start
GhPAT16	TATA-box	ATTATA	core promoter element around -30 of transcription start
GhPAT16	TATA-box	TATAA	core promoter element around -30 of transcription start
GhPAT16	TATA-box	TATA	core promoter element around -30 of transcription start
GhPAT16	TATA-box	TATTTAAA	core promoter element around -30 of transcription start
GhPAT16	TATA-box	TATTTAAA	core promoter element around -30 of transcription start
GhPAT16	TATA-box	TATACA	core promoter element around -30 of transcription start
GhPAT16	TATA-box	TATA	core promoter element around -30 of transcription start
GhPAT16	TATA-box	ATTATA	core promoter element around -30 of transcription start
GhPAT16	TATA-box	TATAA	core promoter element around -30 of transcription start
GhPAT16	TATA-box	TATA	core promoter element around -30 of transcription start
GhPAT16	TATA-box	TATTTAAA	core promoter element around -30 of transcription start
GhPAT16	TATA-box	TAAAGATT	core promoter element around -30 of transcription start
GhPAT16	TATA-box	ATTATA	core promoter element around -30 of transcription start
GhPAT16	TATA-box	TATAA	core promoter element around -30 of transcription start
GhPAT16	TATA-box	TATA	core promoter element around -30 of transcription start
GhPAT16	TATA-box	TACAAAA	core promoter element around -30 of transcription start
GhPAT16	TATA-box	taTATAAAtc	core promoter element around -30 of transcription start
GhPAT16	TATA-box	ATATAT	core promoter element around -30 of transcription start
GhPAT16	TATA-box	TATATA	core promoter element around -30 of transcription start
GhPAT16	TATA-box	ATATAT	core promoter element around -30 of transcription start
GhPAT16	TATA-box	TATATA	core promoter element around -30 of transcription start
GhPAT16	TATA-box	ATATAT	core promoter element around -30 of transcription start
GhPAT16	TATA-box	TATATA	core promoter element around -30 of transcription start
GhPAT16	TATA-box	ATATAT	core promoter element around -30 of transcription start
GhPAT16	TATA-box	TATATA	core promoter element around -30 of transcription start
GhPAT16	TATA-box	ATATAT	core promoter element around -30 of transcription start
GhPAT16	TATA-box	TATA	core promoter element around -30 of transcription start
GhPAT16	TATA-box	TATTTAAA	core promoter element around -30 of transcription start
GhPAT16	TATA-box	ATATAT	core promoter element around -30 of transcription start
GhPAT16	TATA-box	TATA	core promoter element around -30 of transcription start
GhPAT16	TATA-box	TATA	core promoter element around -30 of transcription start
GhPAT16	TATA-box	ATATAA	core promoter element around -30 of transcription start
GhPAT16	TATA-box	TATA	core promoter element around -30 of transcription start
GhPAT16	TATA-box	ATATAA	core promoter element around -30 of transcription start
GhPAT16	TATA-box	TATA	core promoter element around -30 of transcription start
GhPAT16	TATA-box	ATATAT	core promoter element around -30 of transcription start
GhPAT16	TATA-box	TATATA	core promoter element around -30 of transcription start
GhPAT16	TATA-box	ATATAT	core promoter element around -30 of transcription start
GhPAT16	TATA-box	TATATA	core promoter element around -30 of transcription start
GhPAT16	TATA-box	ATATAA	core promoter element around -30 of transcription start
GhPAT16	TATA-box	TATA	core promoter element around -30 of transcription start
GhPAT16	TATA-box	TATA	core promoter element around -30 of transcription start
GhPAT16	TATA-box	ATTATA	core promoter element around -30 of transcription start
GhPAT16	TATA-box	TATATAA	core promoter element around -30 of transcription start
GhPAT16	TATA-box	TATATA	core promoter element around -30 of transcription start
GhPAT16	TATA-box	ATATAT	core promoter element around -30 of transcription start
GhPAT16	TATA-box	TATA	core promoter element around -30 of transcription start
GhPAT16	TATA-box	taTATAAAtc	core promoter element around -30 of transcription start
GhPAT16	TATA-box	TATAAAT	core promoter element around -30 of transcription start
GhPAT16	TATA-box	TATAAA	core promoter element around -30 of transcription start
GhPAT16	TATA-box	TATATAA	core promoter element around -30 of transcription start
GhPAT16	TATA-box	TATATA	core promoter element around -30 of transcription start
GhPAT16	TATA-box	ATATAA	core promoter element around -30 of transcription start
GhPAT16	TATA-box	TATA	core promoter element around -30 of transcription start
GhPAT16	TATA-box	ATTATA	core promoter element around -30 of transcription start
GhPAT16	TATA-box	TATAA	core promoter element around -30 of transcription start
GhPAT16	TATA-box	TATA	core promoter element around -30 of transcription start
GhPAT16	TATA-box	TATTTAAA	core promoter element around -30 of transcription start
GhPAT16	TATA-box	ATATAT	core promoter element around -30 of transcription start
GhPAT16	TATA-box	TATATA	core promoter element around -30 of transcription start
GhPAT16	TATA-box	ATATAT	core promoter element around -30 of transcription start
GhPAT16	TATA-box	TATA	core promoter element around -30 of transcription start
GhPAT16	TATA-box	ATATAT	core promoter element around -30 of transcription start
GhPAT16	TATA-box	TATATA	core promoter element around -30 of transcription start
GhPAT16	TATA-box	ATATAT	core promoter element around -30 of transcription start
GhPAT16	TATA-box	TATATA	core promoter element around -30 of transcription start
GhPAT16	TATA-box	ATATAA	core promoter element around -30 of transcription start
GhPAT16	TATA-box	TATA	core promoter element around -30 of transcription start
GhPAT16	TATA-box	TACAAAA	core promoter element around -30 of transcription start
GhPAT16	TATA-box	TATAAAA	core promoter element around -30 of transcription start
GhPAT16	TATA-box	TATAAA	core promoter element around -30 of transcription start
GhPAT16	TATA-box	TATAA	core promoter element around -30 of transcription start
GhPAT16	TATA-box	TATA	core promoter element around -30 of transcription start
GhPAT16	TATA-box	TACAAAA	core promoter element around -30 of transcription start
GhPAT16	ATCT-motif	AATCTAATCC	part of a conserved DNA module involved in light responsiveness
GhPAT16	TCCC-motif	TCTCCCT	part of a light responsive element
GhPAT16	Box 4	ATTAAT	part of a conserved DNA module involved in light responsiveness
GhPAT16	Box 4	ATTAAT	part of a conserved DNA module involved in light responsiveness
GhPAT16	Box 4	ATTAAT	part of a conserved DNA module involved in light responsiveness
GhPAT16	Box 4	ATTAAT	part of a conserved DNA module involved in light responsiveness
GhPAT16	Box 4	ATTAAT	part of a conserved DNA module involved in light responsiveness
GhPAT16	Box 4	ATTAAT	part of a conserved DNA module involved in light responsiveness
GhPAT16	Box 4	ATTAAT	part of a conserved DNA module involved in light responsiveness
GhPAT16	Box 4	ATTAAT	part of a conserved DNA module involved in light responsiveness
GhPAT16	Box 4	ATTAAT	part of a conserved DNA module involved in light responsiveness
GhPAT16	Box 4	ATTAAT	part of a conserved DNA module involved in light responsiveness
GhPAT16	TCT-motif	TCTTAC	part of a light responsive element
GhPAT16	O2-site	GATGA(C/T)(A/G)TG(A/G)	cis-acting regulatory element involved in zein metabolism regulation
GhPAT16	TATC-box	TATCCCA	cis-acting element involved in gibberellin-responsiveness
GhPAT16	G-box	TACGTG	cis-acting regulatory element involved in light responsiveness
GhPAT16	G-box	TACGTG	cis-acting regulatory element involved in light responsiveness
GhPAT17	ABRE	ACGTG	cis-acting element involved in the abscisic acid responsiveness
GhPAT17	I-box	cGATAAGGCG	part of a light responsive element
GhPAT17	ARE	AAACCA	cis-acting regulatory element essential for the anaerobic induction
GhPAT17	GARE-motif	TCTGTTG	gibberellin-responsive element
GhPAT17	CAAT-box	CAAAT	common cis-acting element in promoter and enhancer regions
GhPAT17	CAAT-box	CCAAT	common cis-acting element in promoter and enhancer regions
GhPAT17	CAAT-box	CCAAT	common cis-acting element in promoter and enhancer regions
GhPAT17	CAAT-box	CCAAT	common cis-acting element in promoter and enhancer regions
GhPAT17	CAAT-box	CCAAT	common cis-acting element in promoter and enhancer regions
GhPAT17	CAAT-box	CAAAT	common cis-acting element in promoter and enhancer regions
GhPAT17	CAAT-box	CCAAT	common cis-acting element in promoter and enhancer regions
GhPAT17	CAAT-box	CAAAT	common cis-acting element in promoter and enhancer regions
GhPAT17	CAAT-box	CAAAT	common cis-acting element in promoter and enhancer regions
GhPAT17	CAAT-box	CCCAATTT	common cis-acting element in promoter and enhancer regions
GhPAT17	CAAT-box	CCAAT	common cis-acting element in promoter and enhancer regions
GhPAT17	CAAT-box	CCAAT	common cis-acting element in promoter and enhancer regions
GhPAT17	CAAT-box	CCAAT	common cis-acting element in promoter and enhancer regions
GhPAT17	CAAT-box	CCAAT	common cis-acting element in promoter and enhancer regions
GhPAT17	CAAT-box	CAAAT	common cis-acting element in promoter and enhancer regions
GhPAT17	Box 4	ATTAAT	part of a conserved DNA module involved in light responsiveness
GhPAT17	Box 4	ATTAAT	part of a conserved DNA module involved in light responsiveness
GhPAT17	Box 4	ATTAAT	part of a conserved DNA module involved in light responsiveness
GhPAT17	TATC-box	TATCCCA	cis-acting element involved in gibberellin-responsiveness
GhPAT17	G-box	CACGAC	cis-acting regulatory element involved in light responsiveness
GhPAT17	G-box	TACGTG	cis-acting regulatory element involved in light responsiveness
GhPAT17	G-box	TAACACGTAG	cis-acting regulatory element involved in light responsiveness
GhPAT17	chs-CMA1a	TTACTTAA	part of a light responsive element
GhPAT17	chs-CMA1a	TTACTTAA	part of a light responsive element
GhPAT17	GT1-motif	GGTTAA	light responsive element
GhPAT17	GT1-motif	GGTTAA	light responsive element
GhPAT17	TATA-box	ATTATA	core promoter element around -30 of transcription start
GhPAT17	TATA-box	TATAA	core promoter element around -30 of transcription start
GhPAT17	TATA-box	TATA	core promoter element around -30 of transcription start
GhPAT17	TATA-box	ATATAA	core promoter element around -30 of transcription start
GhPAT17	TATA-box	TATA	core promoter element around -30 of transcription start
GhPAT17	TATA-box	ATATAT	core promoter element around -30 of transcription start
GhPAT17	TATA-box	TATA	core promoter element around -30 of transcription start
GhPAT17	TATA-box	TATA	core promoter element around -30 of transcription start
GhPAT17	TATA-box	TATACA	core promoter element around -30 of transcription start
GhPAT17	TATA-box	TATA	core promoter element around -30 of transcription start
GhPAT17	TATA-box	taTATAAAtc	core promoter element around -30 of transcription start
GhPAT17	TATA-box	ATTATA	core promoter element around -30 of transcription start
GhPAT17	TATA-box	TATATAA	core promoter element around -30 of transcription start
GhPAT17	TATA-box	TATATA	core promoter element around -30 of transcription start
GhPAT17	TATA-box	ATATAT	core promoter element around -30 of transcription start
GhPAT17	TATA-box	TATA	core promoter element around -30 of transcription start
GhPAT17	TATA-box	TATACA	core promoter element around -30 of transcription start
GhPAT17	TATA-box	TATA	core promoter element around -30 of transcription start
GhPAT17	TATA-box	TATA	core promoter element around -30 of transcription start
GhPAT17	TATA-box	TATA	core promoter element around -30 of transcription start
GhPAT17	TATA-box	TACAAAA	core promoter element around -30 of transcription start
GhPAT17	TATA-box	TATACA	core promoter element around -30 of transcription start
GhPAT17	TATA-box	TATA	core promoter element around -30 of transcription start
GhPAT17	TATA-box	TATA	core promoter element around -30 of transcription start
GhPAT17	TATA-box	ATTATA	core promoter element around -30 of transcription start
GhPAT17	TATA-box	TATAA	core promoter element around -30 of transcription start
GhPAT17	TATA-box	TATA	core promoter element around -30 of transcription start
GhPAT17	TATA-box	TATA	core promoter element around -30 of transcription start
GhPAT17	TATA-box	TATAAAA	core promoter element around -30 of transcription start
GhPAT17	TATA-box	TATAAA	core promoter element around -30 of transcription start
GhPAT17	TATA-box	TATAA	core promoter element around -30 of transcription start
GhPAT17	TATA-box	TATA	core promoter element around -30 of transcription start
GhPAT17	TATA-box	TATA	core promoter element around -30 of transcription start
GhPAT17	TATA-box	TATA	core promoter element around -30 of transcription start
GhPAT17	TATA-box	TACAAAA	core promoter element around -30 of transcription start
GhPAT17	TATA-box	TATAAAA	core promoter element around -30 of transcription start
GhPAT17	TATA-box	TATAAA	core promoter element around -30 of transcription start
GhPAT17	TATA-box	TATATAA	core promoter element around -30 of transcription start
GhPAT17	TATA-box	TATATA	core promoter element around -30 of transcription start
GhPAT17	TATA-box	ATATAT	core promoter element around -30 of transcription start
GhPAT17	TATA-box	TATATA	core promoter element around -30 of transcription start
GhPAT17	TATA-box	TATA	core promoter element around -30 of transcription start
GhPAT17	TATA-box	ATATAT	core promoter element around -30 of transcription start
GhPAT17	TATA-box	TATATA	core promoter element around -30 of transcription start
GhPAT17	TATA-box	ATATAT	core promoter element around -30 of transcription start
GhPAT17	TATA-box	TATA	core promoter element around -30 of transcription start
GhPAT17	TATA-box	ATATAT	core promoter element around -30 of transcription start
GhPAT17	TATA-box	TATA	core promoter element around -30 of transcription start
GhPAT17	TATA-box	ATTATA	core promoter element around -30 of transcription start
GhPAT17	TATA-box	TATAA	core promoter element around -30 of transcription start
GhPAT17	TATA-box	TATA	core promoter element around -30 of transcription start
GhPAT17	TATA-box	ATTATA	core promoter element around -30 of transcription start
GhPAT17	TATA-box	TATAA	core promoter element around -30 of transcription start
GhPAT17	TATA-box	TATA	core promoter element around -30 of transcription start
GhPAT17	TATA-box	TATAAAT	core promoter element around -30 of transcription start
GhPAT17	TATA-box	TATAAA	core promoter element around -30 of transcription start
GhPAT17	TATA-box	TATAA	core promoter element around -30 of transcription start
GhPAT17	TATA-box	TATA	core promoter element around -30 of transcription start
GhPAT17	TATA-box	ATATAA	core promoter element around -30 of transcription start
GhPAT17	TATA-box	TATA	core promoter element around -30 of transcription start
GhPAT17	TATA-box	ATATAA	core promoter element around -30 of transcription start
GhPAT17	TATA-box	TATA	core promoter element around -30 of transcription start
GhPAT17	TATA-box	TACAAAA	core promoter element around -30 of transcription start
GhPAT17	GCN4_motif	TGAGTCA	cis-regulatory element involved in endosperm expression
GhPAT18	G-box	TACGTG	cis-acting regulatory element involved in light responsiveness
GhPAT18	G-box	CACGTG	cis-acting regulatory element involved in light responsiveness
GhPAT18	G-box	TAACACGTAG	cis-acting regulatory element involved in light responsiveness
GhPAT18	ATCT-motif	AATCTAATCC	part of a conserved DNA module involved in light responsiveness
GhPAT18	TCT-motif	TCTTAC	part of a light responsive element
GhPAT18	TCT-motif	TCTTAC	part of a light responsive element
GhPAT18	GCN4_motif	TGAGTCA	cis-regulatory element involved in endosperm expression
GhPAT18	GT1-motif	GGTTAA	light responsive element
GhPAT18	GT1-motif	GGTTAA	light responsive element
GhPAT18	TATA-box	TATA	core promoter element around -30 of transcription start
GhPAT18	TATA-box	TATA	core promoter element around -30 of transcription start
GhPAT18	TATA-box	TATAA	core promoter element around -30 of transcription start
GhPAT18	TATA-box	TATA	core promoter element around -30 of transcription start
GhPAT18	TATA-box	ATTATA	core promoter element around -30 of transcription start
GhPAT18	TATA-box	TATATAA	core promoter element around -30 of transcription start
GhPAT18	TATA-box	TATATA	core promoter element around -30 of transcription start
GhPAT18	TATA-box	ATATAT	core promoter element around -30 of transcription start
GhPAT18	TATA-box	TATA	core promoter element around -30 of transcription start
GhPAT18	TATA-box	TATA	core promoter element around -30 of transcription start
GhPAT18	TATA-box	TATTTAAA	core promoter element around -30 of transcription start
GhPAT18	TATA-box	TATAA	core promoter element around -30 of transcription start
GhPAT18	TATA-box	TATA	core promoter element around -30 of transcription start
GhPAT18	TATA-box	TATAAA	core promoter element around -30 of transcription start
GhPAT18	TATA-box	TATAA	core promoter element around -30 of transcription start
GhPAT18	TATA-box	TATA	core promoter element around -30 of transcription start
GhPAT18	TATA-box	TATA	core promoter element around -30 of transcription start
GhPAT18	TATA-box	TATAAAA	core promoter element around -30 of transcription start
GhPAT18	TATA-box	TATAAA	core promoter element around -30 of transcription start
GhPAT18	TATA-box	TATAA	core promoter element around -30 of transcription start
GhPAT18	TATA-box	TATA	core promoter element around -30 of transcription start
GhPAT18	TATA-box	ATATAA	core promoter element around -30 of transcription start
GhPAT18	TATA-box	TATA	core promoter element around -30 of transcription start
GhPAT18	TATA-box	TATAAAT	core promoter element around -30 of transcription start
GhPAT18	TATA-box	TATAAA	core promoter element around -30 of transcription start
GhPAT18	TATA-box	TATAA	core promoter element around -30 of transcription start
GhPAT18	TATA-box	TATA	core promoter element around -30 of transcription start
GhPAT18	TATA-box	ATATAA	core promoter element around -30 of transcription start
GhPAT18	TATA-box	TATA	core promoter element around -30 of transcription start
GhPAT18	TATA-box	TATAAAA	core promoter element around -30 of transcription start
GhPAT18	TATA-box	TATAAA	core promoter element around -30 of transcription start
GhPAT18	TATA-box	TATAA	core promoter element around -30 of transcription start
GhPAT18	TATA-box	TATA	core promoter element around -30 of transcription start
GhPAT18	TATA-box	TATAA	core promoter element around -30 of transcription start
GhPAT18	TATA-box	TATA	core promoter element around -30 of transcription start
GhPAT18	TATA-box	ATATAA	core promoter element around -30 of transcription start
GhPAT18	TATA-box	TATA	core promoter element around -30 of transcription start
GhPAT18	TATA-box	TATAAA	core promoter element around -30 of transcription start
GhPAT18	TATA-box	TATAA	core promoter element around -30 of transcription start
GhPAT18	TATA-box	TATA	core promoter element around -30 of transcription start
GhPAT18	TATA-box	TATACA	core promoter element around -30 of transcription start
GhPAT18	TATA-box	TATA	core promoter element around -30 of transcription start
GhPAT18	TATA-box	TATACA	core promoter element around -30 of transcription start
GhPAT18	TATA-box	TATA	core promoter element around -30 of transcription start
GhPAT18	TATA-box	ATATAT	core promoter element around -30 of transcription start
GhPAT18	TATA-box	TATA	core promoter element around -30 of transcription start
GhPAT18	TATA-box	taTATAAAtc	core promoter element around -30 of transcription start
GhPAT18	TATA-box	TATAAAT	core promoter element around -30 of transcription start
GhPAT18	TATA-box	TATAAA	core promoter element around -30 of transcription start
GhPAT18	TATA-box	TATATAA	core promoter element around -30 of transcription start
GhPAT18	TATA-box	TATATA	core promoter element around -30 of transcription start
GhPAT18	TATA-box	ATATAA	core promoter element around -30 of transcription start
GhPAT18	TATA-box	TATA	core promoter element around -30 of transcription start
GhPAT18	TATA-box	ATATAT	core promoter element around -30 of transcription start
GhPAT18	TATA-box	TATA	core promoter element around -30 of transcription start
GhPAT18	TATA-box	ccTATAAAaa	core promoter element around -30 of transcription start
GhPAT18	TATA-box	ATATAT	core promoter element around -30 of transcription start
GhPAT18	TATA-box	TATATA	core promoter element around -30 of transcription start
GhPAT18	TATA-box	TATA	core promoter element around -30 of transcription start
GhPAT18	TATA-box	TATA	core promoter element around -30 of transcription start
GhPAT18	TATA-box	TATAAAA	core promoter element around -30 of transcription start
GhPAT18	TATA-box	TATAAA	core promoter element around -30 of transcription start
GhPAT18	TATA-box	TATATAA	core promoter element around -30 of transcription start
GhPAT18	TATA-box	TATATA	core promoter element around -30 of transcription start
GhPAT18	TATA-box	ATATAA	core promoter element around -30 of transcription start
GhPAT18	TATA-box	TATA	core promoter element around -30 of transcription start
GhPAT18	TATA-box	TATA	core promoter element around -30 of transcription start
GhPAT18	TATA-box	TATA	core promoter element around -30 of transcription start
GhPAT18	TATA-box	TATA	core promoter element around -30 of transcription start
GhPAT18	TATA-box	TATA	core promoter element around -30 of transcription start
GhPAT18	I-box	cCATATCCAAT	part of a light responsive element
GhPAT18	CCAAT-box	CAACGG	MYBHv1 binding site
GhPAT18	CCAAT-box	CAACGG	MYBHv1 binding site
GhPAT18	TCA-element	CCATCTTTTT	cis-acting element involved in salicylic acid responsiveness
GhPAT18	LTR	CCGAAA	cis-acting element involved in low-temperature responsiveness
GhPAT18	LTR	CCGAAA	cis-acting element involved in low-temperature responsiveness
GhPAT18	ABRE	ACGTG	cis-acting element involved in the abscisic acid responsiveness
GhPAT18	ABRE	CACGTG	cis-acting element involved in the abscisic acid responsiveness
GhPAT18	ABRE	ACGTG	cis-acting element involved in the abscisic acid responsiveness
GhPAT18	TC-rich repeats	GTTTTCTTAC	cis-acting element involved in defense and stress responsiveness
GhPAT18	TC-rich repeats	GTTTTCTTAC	cis-acting element involved in defense and stress responsiveness
GhPAT18	G-Box	CACGTGAAA	cis-acting regulatory element involved in light responsiveness
GhPAT18	G-Box	CACGTG	cis-acting regulatory element involved in light responsiveness
GhPAT18	CAAT-box	CAAAT	common cis-acting element in promoter and enhancer regions
GhPAT18	CAAT-box	CCAAT	common cis-acting element in promoter and enhancer regions
GhPAT18	CAAT-box	CAAAT	common cis-acting element in promoter and enhancer regions
GhPAT18	CAAT-box	CAAAT	common cis-acting element in promoter and enhancer regions
GhPAT18	CAAT-box	CAAAT	common cis-acting element in promoter and enhancer regions
GhPAT18	CAAT-box	CAAAT	common cis-acting element in promoter and enhancer regions
GhPAT18	CAAT-box	CCAAT	common cis-acting element in promoter and enhancer regions
GhPAT18	CAAT-box	CAAAT	common cis-acting element in promoter and enhancer regions
GhPAT18	CAAT-box	CCAAT	common cis-acting element in promoter and enhancer regions
GhPAT18	CAAT-box	CAAAT	common cis-acting element in promoter and enhancer regions
GhPAT18	CAAT-box	CCAAT	common cis-acting element in promoter and enhancer regions
GhPAT18	CAAT-box	CAAAT	common cis-acting element in promoter and enhancer regions
GhPAT18	CAAT-box	CCAAT	common cis-acting element in promoter and enhancer regions
GhPAT18	CAAT-box	CAAAT	common cis-acting element in promoter and enhancer regions
GhPAT18	CAAT-box	CAAAT	common cis-acting element in promoter and enhancer regions
GhPAT18	CAAT-box	CAAAT	common cis-acting element in promoter and enhancer regions
GhPAT18	ARE	AAACCA	cis-acting regulatory element essential for the anaerobic induction
GhPAT18	ARE	AAACCA	cis-acting regulatory element essential for the anaerobic induction
GhPAT18	ARE	AAACCA	cis-acting regulatory element essential for the anaerobic induction
GhPAT18	ACE	GACACGTATG	cis-acting element involved in light responsiveness
GhPAT18	GARE-motif	TCTGTTG	gibberellin-responsive element
GhPAT19	LTR	CCGAAA	cis-acting element involved in low-temperature responsiveness
GhPAT19	TC-rich repeats	GTTTTCTTAC	cis-acting element involved in defense and stress responsiveness
GhPAT19	TGACG-motif	TGACG	cis-acting regulatory element involved in the MeJA-responsiveness
GhPAT19	TGACG-motif	TGACG	cis-acting regulatory element involved in the MeJA-responsiveness
GhPAT19	TGACG-motif	TGACG	cis-acting regulatory element involved in the MeJA-responsiveness
GhPAT19	I-box	atGATAAGGTC	part of a light responsive element
GhPAT19	I-box	atGATAAGGTC	part of a light responsive element
GhPAT19	I-box	TGATAATGT	part of a light responsive element
GhPAT19	AE-box	AGAAACAA	part of a module for light response
GhPAT19	AE-box	AGAAACAA	part of a module for light response
GhPAT19	circadian	CAAAGATATC	cis-acting regulatory element involved in circadian control
GhPAT19	ARE	AAACCA	cis-acting regulatory element essential for the anaerobic induction
GhPAT19	ARE	AAACCA	cis-acting regulatory element essential for the anaerobic induction
GhPAT19	ARE	AAACCA	cis-acting regulatory element essential for the anaerobic induction
GhPAT19	ARE	AAACCA	cis-acting regulatory element essential for the anaerobic induction
GhPAT19	ARE	AAACCA	cis-acting regulatory element essential for the anaerobic induction
GhPAT19	LAMP-element	CTTTATCA	part of a light responsive element
GhPAT19	LAMP-element	CTTTATCA	part of a light responsive element
GhPAT19	MRE	AACCTAA	MYB binding site involved in light responsiveness
GhPAT19	CAAT-box	CAAAT	common cis-acting element in promoter and enhancer regions
GhPAT19	CAAT-box	CAAAT	common cis-acting element in promoter and enhancer regions
GhPAT19	CAAT-box	CAAAT	common cis-acting element in promoter and enhancer regions
GhPAT19	CAAT-box	CAAAT	common cis-acting element in promoter and enhancer regions
GhPAT19	CAAT-box	CCAAT	common cis-acting element in promoter and enhancer regions
GhPAT19	CAAT-box	CAAAT	common cis-acting element in promoter and enhancer regions
GhPAT19	CAAT-box	CCAAT	common cis-acting element in promoter and enhancer regions
GhPAT19	CAAT-box	CAAAT	common cis-acting element in promoter and enhancer regions
GhPAT19	CAAT-box	CAAAT	common cis-acting element in promoter and enhancer regions
GhPAT19	CAAT-box	CAAAT	common cis-acting element in promoter and enhancer regions
GhPAT19	CAAT-box	CAAAT	common cis-acting element in promoter and enhancer regions
GhPAT19	CAAT-box	CCAAT	common cis-acting element in promoter and enhancer regions
GhPAT19	CAAT-box	CCAAT	common cis-acting element in promoter and enhancer regions
GhPAT19	CAAT-box	CCAAT	common cis-acting element in promoter and enhancer regions
GhPAT19	CAAT-box	CAAAT	common cis-acting element in promoter and enhancer regions
GhPAT19	CAAT-box	CAAAT	common cis-acting element in promoter and enhancer regions
GhPAT19	CAAT-box	CAAAT	common cis-acting element in promoter and enhancer regions
GhPAT19	CAAT-box	CCAAT	common cis-acting element in promoter and enhancer regions
GhPAT19	CAAT-box	CCAAT	common cis-acting element in promoter and enhancer regions
GhPAT19	Box 4	ATTAAT	part of a conserved DNA module involved in light responsiveness
GhPAT19	Box 4	ATTAAT	part of a conserved DNA module involved in light responsiveness
GhPAT19	O2-site	GATGATGTGG	cis-acting regulatory element involved in zein metabolism regulation
GhPAT19	CGTCA-motif	CGTCA	cis-acting regulatory element involved in the MeJA-responsiveness
GhPAT19	CGTCA-motif	CGTCA	cis-acting regulatory element involved in the MeJA-responsiveness
GhPAT19	CGTCA-motif	CGTCA	cis-acting regulatory element involved in the MeJA-responsiveness
GhPAT19	TATA-box	taTATAAAtc	core promoter element around -30 of transcription start
GhPAT19	TATA-box	ATATAA	core promoter element around -30 of transcription start
GhPAT19	TATA-box	TATA	core promoter element around -30 of transcription start
GhPAT19	TATA-box	TATA	core promoter element around -30 of transcription start
GhPAT19	TATA-box	TATA	core promoter element around -30 of transcription start
GhPAT19	TATA-box	TATAA	core promoter element around -30 of transcription start
GhPAT19	TATA-box	TATA	core promoter element around -30 of transcription start
GhPAT19	TATA-box	ATATAT	core promoter element around -30 of transcription start
GhPAT19	TATA-box	TATA	core promoter element around -30 of transcription start
GhPAT19	TATA-box	ATTATA	core promoter element around -30 of transcription start
GhPAT19	TATA-box	TATAA	core promoter element around -30 of transcription start
GhPAT19	TATA-box	TATA	core promoter element around -30 of transcription start
GhPAT19	TATA-box	ccTATAAAaa	core promoter element around -30 of transcription start
GhPAT19	TATA-box	TATA	core promoter element around -30 of transcription start
GhPAT19	TATA-box	ATATAT	core promoter element around -30 of transcription start
GhPAT19	TATA-box	TATATA	core promoter element around -30 of transcription start
GhPAT19	TATA-box	TATA	core promoter element around -30 of transcription start
GhPAT19	TATA-box	TATA	core promoter element around -30 of transcription start
GhPAT19	TATA-box	ATTATA	core promoter element around -30 of transcription start
GhPAT19	TATA-box	TATAA	core promoter element around -30 of transcription start
GhPAT19	TATA-box	TATA	core promoter element around -30 of transcription start
GhPAT19	TATA-box	TATAAAA	core promoter element around -30 of transcription start
GhPAT19	TATA-box	TATAAA	core promoter element around -30 of transcription start
GhPAT19	TATA-box	TATAA	core promoter element around -30 of transcription start
GhPAT19	TATA-box	TATA	core promoter element around -30 of transcription start
GhPAT19	TATA-box	ATATAA	core promoter element around -30 of transcription start
GhPAT19	TATA-box	TATA	core promoter element around -30 of transcription start
GhPAT19	TATA-box	TATA	core promoter element around -30 of transcription start
GhPAT19	TATA-box	ATATAA	core promoter element around -30 of transcription start
GhPAT19	TATA-box	TATA	core promoter element around -30 of transcription start
GhPAT19	P-box	CCTTTTG	gibberellin-responsive element
GhPAT19	P-box	CCTTTTG	gibberellin-responsive element
GhPAT19	P-box	CCTTTTG	gibberellin-responsive element
GhPAT19	P-box	CCTTTTG	gibberellin-responsive element
GhPAT2	GATA-motif	AAGGATAAGG	part of a light responsive element
GhPAT2	G-box	CACGAC	cis-acting regulatory element involved in light responsiveness
GhPAT2	G-box	TACGTG	cis-acting regulatory element involved in light responsiveness
GhPAT2	MBS	CAACTG	MYB binding site involved in drought-inducibility
GhPAT2	Box 4	ATTAAT	part of a conserved DNA module involved in light responsiveness
GhPAT2	Box 4	ATTAAT	part of a conserved DNA module involved in light responsiveness
GhPAT2	Box 4	ATTAAT	part of a conserved DNA module involved in light responsiveness
GhPAT2	Box 4	ATTAAT	part of a conserved DNA module involved in light responsiveness
GhPAT2	ATCT-motif	AATCTAATCC	part of a conserved DNA module involved in light responsiveness
GhPAT2	TATA-box	TATA	core promoter element around -30 of transcription start
GhPAT2	TATA-box	taTATAAAtc	core promoter element around -30 of transcription start
GhPAT2	TATA-box	ATTATA	core promoter element around -30 of transcription start
GhPAT2	TATA-box	TATAA	core promoter element around -30 of transcription start
GhPAT2	TATA-box	TATA	core promoter element around -30 of transcription start
GhPAT2	TATA-box	TATAAA	core promoter element around -30 of transcription start
GhPAT2	TATA-box	TATAA	core promoter element around -30 of transcription start
GhPAT2	TATA-box	TATA	core promoter element around -30 of transcription start
GhPAT2	TATA-box	TATAAATA	core promoter element around -30 of transcription start
GhPAT2	TATA-box	TATAAAT	core promoter element around -30 of transcription start
GhPAT2	TATA-box	TATAAA	core promoter element around -30 of transcription start
GhPAT2	TATA-box	TATAA	core promoter element around -30 of transcription start
GhPAT2	TATA-box	TATA	core promoter element around -30 of transcription start
GhPAT2	TATA-box	TATA	core promoter element around -30 of transcription start
GhPAT2	TATA-box	ATATAT	core promoter element around -30 of transcription start
GhPAT2	TATA-box	TATA	core promoter element around -30 of transcription start
GhPAT2	TATA-box	TATTTAAA	core promoter element around -30 of transcription start
GhPAT2	TATA-box	ATATAA	core promoter element around -30 of transcription start
GhPAT2	TATA-box	TATA	core promoter element around -30 of transcription start
GhPAT2	TATA-box	ATTATA	core promoter element around -30 of transcription start
GhPAT2	TATA-box	TATAA	core promoter element around -30 of transcription start
GhPAT2	TATA-box	TATA	core promoter element around -30 of transcription start
GhPAT2	TATA-box	ATATAT	core promoter element around -30 of transcription start
GhPAT2	TATA-box	TATATA	core promoter element around -30 of transcription start
GhPAT2	TATA-box	TATA	core promoter element around -30 of transcription start
GhPAT2	TATA-box	TATAA	core promoter element around -30 of transcription start
GhPAT2	TATA-box	TATA	core promoter element around -30 of transcription start
GhPAT2	TATA-box	taTATAAAtc	core promoter element around -30 of transcription start
GhPAT2	TATA-box	ATATAT	core promoter element around -30 of transcription start
GhPAT2	TATA-box	TATATA	core promoter element around -30 of transcription start
GhPAT2	TATA-box	ATATAT	core promoter element around -30 of transcription start
GhPAT2	TATA-box	TATATA	core promoter element around -30 of transcription start
GhPAT2	TATA-box	ATATAT	core promoter element around -30 of transcription start
GhPAT2	TATA-box	TATATA	core promoter element around -30 of transcription start
GhPAT2	TATA-box	ATATAT	core promoter element around -30 of transcription start
GhPAT2	TATA-box	TATATA	core promoter element around -30 of transcription start
GhPAT2	TATA-box	TATA	core promoter element around -30 of transcription start
GhPAT2	TATA-box	ATTATA	core promoter element around -30 of transcription start
GhPAT2	TATA-box	TATAA	core promoter element around -30 of transcription start
GhPAT2	TATA-box	TATA	core promoter element around -30 of transcription start
GhPAT2	TATA-box	ccTATAAAaa	core promoter element around -30 of transcription start
GhPAT2	TATA-box	ATATAA	core promoter element around -30 of transcription start
GhPAT2	TATA-box	TATA	core promoter element around -30 of transcription start
GhPAT2	TATA-box	TACAAAA	core promoter element around -30 of transcription start
GhPAT2	GT1-motif	GGTTAA	light responsive element
GhPAT2	TGA-element	AACGAC	auxin-responsive element
GhPAT2	TGA-element	AACGAC	auxin-responsive element
GhPAT2	CGTCA-motif	CGTCA	cis-acting regulatory element involved in the MeJA-responsiveness
GhPAT2	CCAAT-box	CAACGG	MYBHv1 binding site
GhPAT2	TGACG-motif	TGACG	cis-acting regulatory element involved in the MeJA-responsiveness
GhPAT2	TCA-element	CCATCTTTTT	cis-acting element involved in salicylic acid responsiveness
GhPAT2	ABRE	ACGTG	cis-acting element involved in the abscisic acid responsiveness
GhPAT2	LTR	CCGAAA	cis-acting element involved in low-temperature responsiveness
GhPAT2	LTR	CCGAAA	cis-acting element involved in low-temperature responsiveness
GhPAT2	CAAT-box	CCAAT	common cis-acting element in promoter and enhancer regions
GhPAT2	CAAT-box	CAAAT	common cis-acting element in promoter and enhancer regions
GhPAT2	CAAT-box	CAAAT	common cis-acting element in promoter and enhancer regions
GhPAT2	CAAT-box	CAAAT	common cis-acting element in promoter and enhancer regions
GhPAT2	CAAT-box	CAAAT	common cis-acting element in promoter and enhancer regions
GhPAT2	CAAT-box	CAAAT	common cis-acting element in promoter and enhancer regions
GhPAT2	CAAT-box	CAAAT	common cis-acting element in promoter and enhancer regions
GhPAT2	CAAT-box	CCAAT	common cis-acting element in promoter and enhancer regions
GhPAT2	CAAT-box	CAAAT	common cis-acting element in promoter and enhancer regions
GhPAT2	CAAT-box	CAAAT	common cis-acting element in promoter and enhancer regions
GhPAT2	CAAT-box	CCAAT	common cis-acting element in promoter and enhancer regions
GhPAT2	ARE	AAACCA	cis-acting regulatory element essential for the anaerobic induction
GhPAT2	ARE	AAACCA	cis-acting regulatory element essential for the anaerobic induction
GhPAT2	ARE	AAACCA	cis-acting regulatory element essential for the anaerobic induction
GhPAT2	ARE	AAACCA	cis-acting regulatory element essential for the anaerobic induction
GhPAT20	GT1-motif	GGTTAA	light responsive element
GhPAT20	TATA-box	TATA	core promoter element around -30 of transcription start
GhPAT20	TATA-box	TACAAAA	core promoter element around -30 of transcription start
GhPAT20	TATA-box	TATAAA	core promoter element around -30 of transcription start
GhPAT20	TATA-box	TATAA	core promoter element around -30 of transcription start
GhPAT20	TATA-box	TATA	core promoter element around -30 of transcription start
GhPAT20	TATA-box	ATTATA	core promoter element around -30 of transcription start
GhPAT20	TATA-box	TATAA	core promoter element around -30 of transcription start
GhPAT20	TATA-box	TATA	core promoter element around -30 of transcription start
GhPAT20	TATA-box	TATACA	core promoter element around -30 of transcription start
GhPAT20	TATA-box	TATA	core promoter element around -30 of transcription start
GhPAT20	TATA-box	ATTATA	core promoter element around -30 of transcription start
GhPAT20	TATA-box	TATAA	core promoter element around -30 of transcription start
GhPAT20	TATA-box	TATA	core promoter element around -30 of transcription start
GhPAT20	TATA-box	TATAAGAA	core promoter element around -30 of transcription start
GhPAT20	TATA-box	TATAA	core promoter element around -30 of transcription start
GhPAT20	TATA-box	TATA	core promoter element around -30 of transcription start
GhPAT20	TATA-box	ATATAT	core promoter element around -30 of transcription start
GhPAT20	TATA-box	TATA	core promoter element around -30 of transcription start
GhPAT20	TATA-box	ATATAA	core promoter element around -30 of transcription start
GhPAT20	TATA-box	TATA	core promoter element around -30 of transcription start
GhPAT20	TATA-box	ATATAT	core promoter element around -30 of transcription start
GhPAT20	TATA-box	TATATA	core promoter element around -30 of transcription start
GhPAT20	TATA-box	ATATAT	core promoter element around -30 of transcription start
GhPAT20	TATA-box	TATA	core promoter element around -30 of transcription start
GhPAT20	TATA-box	TATAAATA	core promoter element around -30 of transcription start
GhPAT20	TATA-box	TATAAAT	core promoter element around -30 of transcription start
GhPAT20	TATA-box	taTATAAAtc	core promoter element around -30 of transcription start
GhPAT20	TATA-box	TATAA	core promoter element around -30 of transcription start
GhPAT20	TATA-box	TATA	core promoter element around -30 of transcription start
GhPAT20	TATA-box	TAAAGATT	core promoter element around -30 of transcription start
GhPAT20	TATA-box	ATATAA	core promoter element around -30 of transcription start
GhPAT20	TATA-box	TATA	core promoter element around -30 of transcription start
GhPAT20	TATA-box	TATA	core promoter element around -30 of transcription start
GhPAT20	TATA-box	TATAAAA	core promoter element around -30 of transcription start
GhPAT20	TATA-box	TATAAA	core promoter element around -30 of transcription start
GhPAT20	TATA-box	TATAA	core promoter element around -30 of transcription start
GhPAT20	TATA-box	TATA	core promoter element around -30 of transcription start
GhPAT20	TATA-box	ATATAA	core promoter element around -30 of transcription start
GhPAT20	TATA-box	TATA	core promoter element around -30 of transcription start
GhPAT20	TATA-box	TATAAAT	core promoter element around -30 of transcription start
GhPAT20	TATA-box	TATAAA	core promoter element around -30 of transcription start
GhPAT20	TATA-box	TATAA	core promoter element around -30 of transcription start
GhPAT20	TATA-box	TATA	core promoter element around -30 of transcription start
GhPAT20	TATA-box	ATTATA	core promoter element around -30 of transcription start
GhPAT20	TATA-box	TATAA	core promoter element around -30 of transcription start
GhPAT20	TATA-box	TATA	core promoter element around -30 of transcription start
GhPAT20	TATA-box	ATTATA	core promoter element around -30 of transcription start
GhPAT20	TATA-box	TATAA	core promoter element around -30 of transcription start
GhPAT20	TATA-box	TATA	core promoter element around -30 of transcription start
GhPAT20	TATA-box	ATATAA	core promoter element around -30 of transcription start
GhPAT20	TATA-box	TATA	core promoter element around -30 of transcription start
GhPAT20	TATA-box	TATA	core promoter element around -30 of transcription start
GhPAT20	TATA-box	ATTATA	core promoter element around -30 of transcription start
GhPAT20	TATA-box	TATAA	core promoter element around -30 of transcription start
GhPAT20	TATA-box	TATA	core promoter element around -30 of transcription start
GhPAT20	TATA-box	ATATAA	core promoter element around -30 of transcription start
GhPAT20	TATA-box	TATA	core promoter element around -30 of transcription start
GhPAT20	TATA-box	TATAA	core promoter element around -30 of transcription start
GhPAT20	TATA-box	TATA	core promoter element around -30 of transcription start
GhPAT20	TATA-box	ATATAA	core promoter element around -30 of transcription start
GhPAT20	TATA-box	TATA	core promoter element around -30 of transcription start
GhPAT20	TATA-box	TATA	core promoter element around -30 of transcription start
GhPAT20	TATA-box	TATA	core promoter element around -30 of transcription start
GhPAT20	TATA-box	TATA	core promoter element around -30 of transcription start
GhPAT20	TATA-box	TATTTAAA	core promoter element around -30 of transcription start
GhPAT20	P-box	CCTTTTG	gibberellin-responsive element
GhPAT20	AT1-motif	AATTATTTTTTATT	part of a light responsive module
GhPAT20	AT1-motif	AATTATTTTTTATT	part of a light responsive module
GhPAT20	CGTCA-motif	CGTCA	cis-acting regulatory element involved in the MeJA-responsiveness
GhPAT20	CGTCA-motif	CGTCA	cis-acting regulatory element involved in the MeJA-responsiveness
GhPAT20	CGTCA-motif	CGTCA	cis-acting regulatory element involved in the MeJA-responsiveness
GhPAT20	G-box	TACGTG	cis-acting regulatory element involved in light responsiveness
GhPAT20	TCT-motif	TCTTAC	part of a light responsive element
GhPAT20	TCT-motif	TCTTAC	part of a light responsive element
GhPAT20	TCT-motif	TCTTAC	part of a light responsive element
GhPAT20	Box 4	ATTAAT	part of a conserved DNA module involved in light responsiveness
GhPAT20	MRE	AACCTAA	MYB binding site involved in light responsiveness
GhPAT20	MRE	AACCTAA	MYB binding site involved in light responsiveness
GhPAT20	CAAT-box	CAAAT	common cis-acting element in promoter and enhancer regions
GhPAT20	CAAT-box	CAAAT	common cis-acting element in promoter and enhancer regions
GhPAT20	CAAT-box	CCAAT	common cis-acting element in promoter and enhancer regions
GhPAT20	CAAT-box	CAAAT	common cis-acting element in promoter and enhancer regions
GhPAT20	CAAT-box	CAAAT	common cis-acting element in promoter and enhancer regions
GhPAT20	CAAT-box	CCAAT	common cis-acting element in promoter and enhancer regions
GhPAT20	CAAT-box	CAAAT	common cis-acting element in promoter and enhancer regions
GhPAT20	CAAT-box	CAAAT	common cis-acting element in promoter and enhancer regions
GhPAT20	CAAT-box	CAAAT	common cis-acting element in promoter and enhancer regions
GhPAT20	CAAT-box	CAAAT	common cis-acting element in promoter and enhancer regions
GhPAT20	CAAT-box	CAAAT	common cis-acting element in promoter and enhancer regions
GhPAT20	CAAT-box	CCAAT	common cis-acting element in promoter and enhancer regions
GhPAT20	CAAT-box	CCAAT	common cis-acting element in promoter and enhancer regions
GhPAT20	CAAT-box	CCAAT	common cis-acting element in promoter and enhancer regions
GhPAT20	CAAT-box	CAAAT	common cis-acting element in promoter and enhancer regions
GhPAT20	CAAT-box	CAAAT	common cis-acting element in promoter and enhancer regions
GhPAT20	CAAT-box	CAAAT	common cis-acting element in promoter and enhancer regions
GhPAT20	CAAT-box	CAAAT	common cis-acting element in promoter and enhancer regions
GhPAT20	CAAT-box	CAAAT	common cis-acting element in promoter and enhancer regions
GhPAT20	CAAT-box	CAAAT	common cis-acting element in promoter and enhancer regions
GhPAT20	CAAT-box	CAAAT	common cis-acting element in promoter and enhancer regions
GhPAT20	CAAT-box	CAAAT	common cis-acting element in promoter and enhancer regions
GhPAT20	CAAT-box	CAAAT	common cis-acting element in promoter and enhancer regions
GhPAT20	CAAT-box	CAAAT	common cis-acting element in promoter and enhancer regions
GhPAT20	CAAT-box	CAAAT	common cis-acting element in promoter and enhancer regions
GhPAT20	CAAT-box	CAAAT	common cis-acting element in promoter and enhancer regions
GhPAT20	CAAT-box	CAAAT	common cis-acting element in promoter and enhancer regions
GhPAT20	ARE	AAACCA	cis-acting regulatory element essential for the anaerobic induction
GhPAT20	LAMP-element	CTTTATCA	part of a light responsive element
GhPAT20	CCAAT-box	CAACGG	MYBHv1 binding site
GhPAT20	CCAAT-box	CAACGG	MYBHv1 binding site
GhPAT20	AE-box	AGAAACAA	part of a module for light response
GhPAT20	TGACG-motif	TGACG	cis-acting regulatory element involved in the MeJA-responsiveness
GhPAT20	TGACG-motif	TGACG	cis-acting regulatory element involved in the MeJA-responsiveness
GhPAT20	TGACG-motif	TGACG	cis-acting regulatory element involved in the MeJA-responsiveness
GhPAT20	LTR	CCGAAA	cis-acting element involved in low-temperature responsiveness
GhPAT20	ABRE	ACGTG	cis-acting element involved in the abscisic acid responsiveness
GhPAT21	AT-rich element	ATAGAAATCAA	binding site of AT-rich DNA binding protein (ATBP-1)
GhPAT21	GATA-motif	GATAGGA	part of a light responsive element
GhPAT21	TCCC-motif	TCTCCCT	part of a light responsive element
GhPAT21	Box 4	ATTAAT	part of a conserved DNA module involved in light responsiveness
GhPAT21	Box 4	ATTAAT	part of a conserved DNA module involved in light responsiveness
GhPAT21	MBS	CAACTG	MYB binding site involved in drought-inducibility
GhPAT21	TCT-motif	TCTTAC	part of a light responsive element
GhPAT21	GCN4_motif	TGAGTCA	cis-regulatory element involved in endosperm expression
GhPAT21	TATA-box	TATAAGAA	core promoter element around -30 of transcription start
GhPAT21	TATA-box	TATAA	core promoter element around -30 of transcription start
GhPAT21	TATA-box	TATA	core promoter element around -30 of transcription start
GhPAT21	TATA-box	ATATAT	core promoter element around -30 of transcription start
GhPAT21	TATA-box	TATA	core promoter element around -30 of transcription start
GhPAT21	TATA-box	ATTATA	core promoter element around -30 of transcription start
GhPAT21	TATA-box	TATAA	core promoter element around -30 of transcription start
GhPAT21	TATA-box	TATA	core promoter element around -30 of transcription start
GhPAT21	TATA-box	ccTATAAAaa	core promoter element around -30 of transcription start
GhPAT21	TATA-box	TATA	core promoter element around -30 of transcription start
GhPAT21	TATA-box	TATA	core promoter element around -30 of transcription start
GhPAT21	TATA-box	ATATAA	core promoter element around -30 of transcription start
GhPAT21	TATA-box	TATA	core promoter element around -30 of transcription start
GhPAT21	TATA-box	ATATAT	core promoter element around -30 of transcription start
GhPAT21	TATA-box	TATATA	core promoter element around -30 of transcription start
GhPAT21	TATA-box	ATATAT	core promoter element around -30 of transcription start
GhPAT21	TATA-box	TATATA	core promoter element around -30 of transcription start
GhPAT21	TATA-box	ATATAT	core promoter element around -30 of transcription start
GhPAT21	TATA-box	TATATA	core promoter element around -30 of transcription start
GhPAT21	TATA-box	ATATAT	core promoter element around -30 of transcription start
GhPAT21	TATA-box	TATATA	core promoter element around -30 of transcription start
GhPAT21	TATA-box	ATATAT	core promoter element around -30 of transcription start
GhPAT21	TATA-box	TATATA	core promoter element around -30 of transcription start
GhPAT21	TATA-box	ATATAT	core promoter element around -30 of transcription start
GhPAT21	TATA-box	TATA	core promoter element around -30 of transcription start
GhPAT21	TATA-box	ATTATA	core promoter element around -30 of transcription start
GhPAT21	TATA-box	TATAA	core promoter element around -30 of transcription start
GhPAT21	TATA-box	TATA	core promoter element around -30 of transcription start
GhPAT21	TATA-box	ATTATA	core promoter element around -30 of transcription start
GhPAT21	TATA-box	TATAA	core promoter element around -30 of transcription start
GhPAT21	TATA-box	TATA	core promoter element around -30 of transcription start
GhPAT21	TATA-box	TATAAAA	core promoter element around -30 of transcription start
GhPAT21	TATA-box	TATAAA	core promoter element around -30 of transcription start
GhPAT21	TATA-box	TATAA	core promoter element around -30 of transcription start
GhPAT21	TATA-box	TATA	core promoter element around -30 of transcription start
GhPAT21	TATA-box	TATAAATA	core promoter element around -30 of transcription start
GhPAT21	TATA-box	TATAAAT	core promoter element around -30 of transcription start
GhPAT21	TATA-box	TATAAA	core promoter element around -30 of transcription start
GhPAT21	TATA-box	TATAA	core promoter element around -30 of transcription start
GhPAT21	TATA-box	TATA	core promoter element around -30 of transcription start
GhPAT21	TATA-box	ATATAT	core promoter element around -30 of transcription start
GhPAT21	TATA-box	TATATA	core promoter element around -30 of transcription start
GhPAT21	TATA-box	ATATAT	core promoter element around -30 of transcription start
GhPAT21	TATA-box	TATA	core promoter element around -30 of transcription start
GhPAT21	TATA-box	ATATAT	core promoter element around -30 of transcription start
GhPAT21	TATA-box	TATATA	core promoter element around -30 of transcription start
GhPAT21	TATA-box	ATATAA	core promoter element around -30 of transcription start
GhPAT21	TATA-box	TATA	core promoter element around -30 of transcription start
GhPAT21	TATA-box	TAAAGATT	core promoter element around -30 of transcription start
GhPAT21	TATA-box	TATAAA	core promoter element around -30 of transcription start
GhPAT21	TATA-box	TATAA	core promoter element around -30 of transcription start
GhPAT21	TATA-box	TATA	core promoter element around -30 of transcription start
GhPAT21	TATA-box	ATATAT	core promoter element around -30 of transcription start
GhPAT21	TATA-box	TATATTTATATTT	core promoter element around -30 of transcription start
GhPAT21	TATA-box	TATTTAAA	core promoter element around -30 of transcription start
GhPAT21	TATA-box	taTATAAAtc	core promoter element around -30 of transcription start
GhPAT21	TATA-box	TATATA	core promoter element around -30 of transcription start
GhPAT21	TATA-box	ATATAA	core promoter element around -30 of transcription start
GhPAT21	TATA-box	TATA	core promoter element around -30 of transcription start
GhPAT21	TATA-box	TAAAGATT	core promoter element around -30 of transcription start
GhPAT21	AE-box	AGAAACAA	part of a module for light response
GhPAT21	I-box	AGATAAGG	part of a light responsive element
GhPAT21	circadian	CAAAGATATC	cis-acting regulatory element involved in circadian control
GhPAT21	MRE	AACCTAA	MYB binding site involved in light responsiveness
GhPAT21	CAAT-box	CAAAT	common cis-acting element in promoter and enhancer regions
GhPAT21	CAAT-box	CAAAT	common cis-acting element in promoter and enhancer regions
GhPAT21	CAAT-box	CCAAT	common cis-acting element in promoter and enhancer regions
GhPAT21	CAAT-box	CCAAT	common cis-acting element in promoter and enhancer regions
GhPAT21	CAAT-box	CAAAT	common cis-acting element in promoter and enhancer regions
GhPAT21	CAAT-box	CCAAT	common cis-acting element in promoter and enhancer regions
GhPAT21	CAAT-box	CCAAT	common cis-acting element in promoter and enhancer regions
GhPAT21	CAAT-box	CAAAT	common cis-acting element in promoter and enhancer regions
GhPAT21	CAAT-box	CCAAT	common cis-acting element in promoter and enhancer regions
GhPAT21	CAAT-box	CAAAT	common cis-acting element in promoter and enhancer regions
GhPAT21	CAAT-box	CAAAT	common cis-acting element in promoter and enhancer regions
GhPAT21	CAAT-box	CAAAT	common cis-acting element in promoter and enhancer regions
GhPAT21	CAAT-box	CCAAT	common cis-acting element in promoter and enhancer regions
GhPAT21	CAAT-box	CAAAT	common cis-acting element in promoter and enhancer regions
GhPAT21	CAAT-box	CCAAT	common cis-acting element in promoter and enhancer regions
GhPAT21	CAAT-box	CAAAT	common cis-acting element in promoter and enhancer regions
GhPAT21	CAAT-box	CAAAT	common cis-acting element in promoter and enhancer regions
GhPAT21	CAAT-box	CAAAT	common cis-acting element in promoter and enhancer regions
GhPAT21	CAAT-box	CAAAT	common cis-acting element in promoter and enhancer regions
GhPAT21	CAAT-box	CAAAT	common cis-acting element in promoter and enhancer regions
GhPAT21	CAAT-box	CAAAT	common cis-acting element in promoter and enhancer regions
GhPAT21	CAAT-box	CCAAT	common cis-acting element in promoter and enhancer regions
GhPAT21	ACE	CTAACGTATT	cis-acting element involved in light responsiveness
GhPAT21	GARE-motif	TCTGTTG	gibberellin-responsive element
GhPAT21	GARE-motif	TCTGTTG	gibberellin-responsive element
GhPAT22	TCCC-motif	TCTCCCT	part of a light responsive element
GhPAT22	TCCC-motif	TCTCCCT	part of a light responsive element
GhPAT22	TCCC-motif	TCTCCCT	part of a light responsive element
GhPAT22	MBS	CAACTG	MYB binding site involved in drought-inducibility
GhPAT22	Box 4	ATTAAT	part of a conserved DNA module involved in light responsiveness
GhPAT22	TCT-motif	TCTTAC	part of a light responsive element
GhPAT22	TCT-motif	TCTTAC	part of a light responsive element
GhPAT22	O2-site	GATGATGTGG	cis-acting regulatory element involved in zein metabolism regulation
GhPAT22	G-box	CACGAC	cis-acting regulatory element involved in light responsiveness
GhPAT22	G-box	TACGTG	cis-acting regulatory element involved in light responsiveness
GhPAT22	GATA-motif	AAGATAAGATT	part of a light responsive element
GhPAT22	LS7	CAGATTTATTTTTA	part of a light responsive element
GhPAT22	GT1-motif	GGTTAAT	light responsive element
GhPAT22	TATA-box	TATA	core promoter element around -30 of transcription start
GhPAT22	TATA-box	TATA	core promoter element around -30 of transcription start
GhPAT22	TATA-box	TATACA	core promoter element around -30 of transcription start
GhPAT22	TATA-box	TATA	core promoter element around -30 of transcription start
GhPAT22	TATA-box	TATA	core promoter element around -30 of transcription start
GhPAT22	TATA-box	TATAAA	core promoter element around -30 of transcription start
GhPAT22	TATA-box	TATAA	core promoter element around -30 of transcription start
GhPAT22	TATA-box	TATA	core promoter element around -30 of transcription start
GhPAT22	TATA-box	ATTATA	core promoter element around -30 of transcription start
GhPAT22	TATA-box	TATAA	core promoter element around -30 of transcription start
GhPAT22	TATA-box	TATA	core promoter element around -30 of transcription start
GhPAT22	TATA-box	TATA	core promoter element around -30 of transcription start
GhPAT22	TATA-box	TACAAAA	core promoter element around -30 of transcription start
GhPAT22	TATA-box	TATA	core promoter element around -30 of transcription start
GhPAT22	TATA-box	TATTTAAA	core promoter element around -30 of transcription start
GhPAT22	TATA-box	ATATAA	core promoter element around -30 of transcription start
GhPAT22	TATA-box	TATA	core promoter element around -30 of transcription start
GhPAT22	TATA-box	TATAAA	core promoter element around -30 of transcription start
GhPAT22	TATA-box	TATAA	core promoter element around -30 of transcription start
GhPAT22	TATA-box	TATA	core promoter element around -30 of transcription start
GhPAT22	TATA-box	TATAAAA	core promoter element around -30 of transcription start
GhPAT22	TATA-box	TATAAA	core promoter element around -30 of transcription start
GhPAT22	TATA-box	TATATAA	core promoter element around -30 of transcription start
GhPAT22	TATA-box	TATATA	core promoter element around -30 of transcription start
GhPAT22	TATA-box	ATATAT	core promoter element around -30 of transcription start
GhPAT22	TATA-box	TATA	core promoter element around -30 of transcription start
GhPAT22	TATA-box	ATTATA	core promoter element around -30 of transcription start
GhPAT22	TATA-box	TATATAA	core promoter element around -30 of transcription start
GhPAT22	TATA-box	TATATA	core promoter element around -30 of transcription start
GhPAT22	TATA-box	TATA	core promoter element around -30 of transcription start
GhPAT22	TATA-box	TATAA	core promoter element around -30 of transcription start
GhPAT22	TATA-box	TATA	core promoter element around -30 of transcription start
GhPAT22	HD-Zip 3	GTAAT(G/C)ATTAC	protein binding site
GhPAT22	LTR	CCGAAA	cis-acting element involved in low-temperature responsiveness
GhPAT22	LTR	CCGAAA	cis-acting element involved in low-temperature responsiveness
GhPAT22	TC-rich repeats	GTTTTCTTAC	cis-acting element involved in defense and stress responsiveness
GhPAT22	ABRE	ACGTG	cis-acting element involved in the abscisic acid responsiveness
GhPAT22	TCA-element	CCATCTTTTT	cis-acting element involved in salicylic acid responsiveness
GhPAT22	I-box	TGATAATGT	part of a light responsive element
GhPAT22	AE-box	AGAAACAA	part of a module for light response
GhPAT22	ARE	AAACCA	cis-acting regulatory element essential for the anaerobic induction
GhPAT22	CAAT-box	CAAAT	common cis-acting element in promoter and enhancer regions
GhPAT22	CAAT-box	CCAAT	common cis-acting element in promoter and enhancer regions
GhPAT22	CAAT-box	CAAAT	common cis-acting element in promoter and enhancer regions
GhPAT22	CAAT-box	CAAAT	common cis-acting element in promoter and enhancer regions
GhPAT22	CAAT-box	CCCAATTT	common cis-acting element in promoter and enhancer regions
GhPAT22	CAAT-box	CCAAT	common cis-acting element in promoter and enhancer regions
GhPAT22	CAAT-box	CAAAT	common cis-acting element in promoter and enhancer regions
GhPAT22	CAAT-box	CAAAT	common cis-acting element in promoter and enhancer regions
GhPAT22	CAAT-box	CAAAT	common cis-acting element in promoter and enhancer regions
GhPAT22	CAAT-box	TGCCAAC	common cis-acting element in promoter and enhancer regions
GhPAT22	CAAT-box	CAAAT	common cis-acting element in promoter and enhancer regions
GhPAT22	CAAT-box	CAAAT	common cis-acting element in promoter and enhancer regions
GhPAT22	CAAT-box	CCAAT	common cis-acting element in promoter and enhancer regions
GhPAT22	CAAT-box	CAAAT	common cis-acting element in promoter and enhancer regions
GhPAT22	CAAT-box	CAAAT	common cis-acting element in promoter and enhancer regions
GhPAT22	CAAT-box	CCAAT	common cis-acting element in promoter and enhancer regions
GhPAT22	CAAT-box	CAAAT	common cis-acting element in promoter and enhancer regions
GhPAT22	CAAT-box	CAAAT	common cis-acting element in promoter and enhancer regions
GhPAT22	CAAT-box	CAAAT	common cis-acting element in promoter and enhancer regions
GhPAT23	AT-rich element	ATAGAAATCAA	binding site of AT-rich DNA binding protein (ATBP-1)
GhPAT23	O2-site	GATGA(C/T)(A/G)TG(A/G)	cis-acting regulatory element involved in zein metabolism regulation
GhPAT23	GATA-motif	GATAGGA	part of a light responsive element
GhPAT23	TCCC-motif	TCTCCCT	part of a light responsive element
GhPAT23	Box 4	ATTAAT	part of a conserved DNA module involved in light responsiveness
GhPAT23	Box 4	ATTAAT	part of a conserved DNA module involved in light responsiveness
GhPAT23	P-box	CCTTTTG	gibberellin-responsive element
GhPAT23	GT1-motif	GGTTAA	light responsive element
GhPAT23	TATA-box	taTATAAAtc	core promoter element around -30 of transcription start
GhPAT23	TATA-box	TATAAAT	core promoter element around -30 of transcription start
GhPAT23	TATA-box	TATAAA	core promoter element around -30 of transcription start
GhPAT23	TATA-box	TATAA	core promoter element around -30 of transcription start
GhPAT23	TATA-box	TATATTTATATTT	core promoter element around -30 of transcription start
GhPAT23	TATA-box	TATAAATA	core promoter element around -30 of transcription start
GhPAT23	TATA-box	TATAAAT	core promoter element around -30 of transcription start
GhPAT23	TATA-box	TATAAA	core promoter element around -30 of transcription start
GhPAT23	TATA-box	TATAA	core promoter element around -30 of transcription start
GhPAT23	TATA-box	TATA	core promoter element around -30 of transcription start
GhPAT23	TATA-box	TATAA	core promoter element around -30 of transcription start
GhPAT23	TATA-box	TATA	core promoter element around -30 of transcription start
GhPAT23	TATA-box	TATAAAA	core promoter element around -30 of transcription start
GhPAT23	TATA-box	TATAAA	core promoter element around -30 of transcription start
GhPAT23	TATA-box	TATAA	core promoter element around -30 of transcription start
GhPAT23	TATA-box	TATA	core promoter element around -30 of transcription start
GhPAT23	TATA-box	TATAAAA	core promoter element around -30 of transcription start
GhPAT23	TATA-box	TATAAA	core promoter element around -30 of transcription start
GhPAT23	TATA-box	TATAA	core promoter element around -30 of transcription start
GhPAT23	TATA-box	TATA	core promoter element around -30 of transcription start
GhPAT23	TATA-box	ATTATA	core promoter element around -30 of transcription start
GhPAT23	TATA-box	TATATAA	core promoter element around -30 of transcription start
GhPAT23	TATA-box	TATATA	core promoter element around -30 of transcription start
GhPAT23	TATA-box	ATATAA	core promoter element around -30 of transcription start
GhPAT23	TATA-box	TATA	core promoter element around -30 of transcription start
GhPAT23	TATA-box	ATATAA	core promoter element around -30 of transcription start
GhPAT23	TATA-box	TATA	core promoter element around -30 of transcription start
GhPAT23	TATA-box	TATA	core promoter element around -30 of transcription start
GhPAT23	TATA-box	ATTATA	core promoter element around -30 of transcription start
GhPAT23	TATA-box	TATATAA	core promoter element around -30 of transcription start
GhPAT23	TATA-box	TATATA	core promoter element around -30 of transcription start
GhPAT23	TATA-box	ATATAT	core promoter element around -30 of transcription start
GhPAT23	TATA-box	TATA	core promoter element around -30 of transcription start
GhPAT23	TATA-box	TATAA	core promoter element around -30 of transcription start
GhPAT23	TATA-box	TATA	core promoter element around -30 of transcription start
GhPAT23	TATA-box	TATA	core promoter element around -30 of transcription start
GhPAT23	TATA-box	TACAAAA	core promoter element around -30 of transcription start
GhPAT23	TATA-box	TATAA	core promoter element around -30 of transcription start
GhPAT23	TATA-box	TATA	core promoter element around -30 of transcription start
GhPAT23	TATA-box	TATA	core promoter element around -30 of transcription start
GhPAT23	TATA-box	TATAAAA	core promoter element around -30 of transcription start
GhPAT23	TATA-box	TATAAA	core promoter element around -30 of transcription start
GhPAT23	TATA-box	TATAA	core promoter element around -30 of transcription start
GhPAT23	TATA-box	TATA	core promoter element around -30 of transcription start
GhPAT23	TATA-box	TATTTAAA	core promoter element around -30 of transcription start
GhPAT23	TATA-box	TATA	core promoter element around -30 of transcription start
GhPAT23	TATA-box	ATTATA	core promoter element around -30 of transcription start
GhPAT23	TATA-box	TATAA	core promoter element around -30 of transcription start
GhPAT23	TATA-box	TATA	core promoter element around -30 of transcription start
GhPAT23	TATA-box	TATACA	core promoter element around -30 of transcription start
GhPAT23	TATA-box	TATA	core promoter element around -30 of transcription start
GhPAT23	TATA-box	TATA	core promoter element around -30 of transcription start
GhPAT23	TATA-box	TATAA	core promoter element around -30 of transcription start
GhPAT23	TATA-box	TATA	core promoter element around -30 of transcription start
GhPAT23	TATA-box	TATAAAA	core promoter element around -30 of transcription start
GhPAT23	TATA-box	TATAAA	core promoter element around -30 of transcription start
GhPAT23	TATA-box	TATATAA	core promoter element around -30 of transcription start
GhPAT23	TATA-box	TATATA	core promoter element around -30 of transcription start
GhPAT23	TATA-box	ATATAA	core promoter element around -30 of transcription start
GhPAT23	TATA-box	TATA	core promoter element around -30 of transcription start
GhPAT23	TATA-box	TACAAAA	core promoter element around -30 of transcription start
GhPAT23	TATA-box	TATA	core promoter element around -30 of transcription start
GhPAT23	TATA-box	ATTATA	core promoter element around -30 of transcription start
GhPAT23	TATA-box	TATAA	core promoter element around -30 of transcription start
GhPAT23	TATA-box	TATA	core promoter element around -30 of transcription start
GhPAT23	CGTCA-motif	CGTCA	cis-acting regulatory element involved in the MeJA-responsiveness
GhPAT23	AE-box	AGAAACAA	part of a module for light response
GhPAT23	CAT-box	GCCACT	cis-acting regulatory element related to meristem expression
GhPAT23	ATC-motif	AGTAATCT	part of a conserved DNA module involved in light responsiveness
GhPAT23	TC-rich repeats	ATTCTCTAAC	cis-acting element involved in defense and stress responsiveness
GhPAT23	TGACG-motif	TGACG	cis-acting regulatory element involved in the MeJA-responsiveness
GhPAT23	MRE	AACCTAA	MYB binding site involved in light responsiveness
GhPAT23	CAAT-box	CAAAT	common cis-acting element in promoter and enhancer regions
GhPAT23	CAAT-box	CAAAT	common cis-acting element in promoter and enhancer regions
GhPAT23	CAAT-box	CAAAT	common cis-acting element in promoter and enhancer regions
GhPAT23	CAAT-box	CCAAT	common cis-acting element in promoter and enhancer regions
GhPAT23	CAAT-box	CCAAT	common cis-acting element in promoter and enhancer regions
GhPAT23	CAAT-box	CCAAT	common cis-acting element in promoter and enhancer regions
GhPAT23	CAAT-box	CAAAT	common cis-acting element in promoter and enhancer regions
GhPAT23	CAAT-box	CAAAT	common cis-acting element in promoter and enhancer regions
GhPAT23	CAAT-box	CCAAT	common cis-acting element in promoter and enhancer regions
GhPAT23	CAAT-box	CAAAT	common cis-acting element in promoter and enhancer regions
GhPAT23	CAAT-box	CCAAT	common cis-acting element in promoter and enhancer regions
GhPAT23	CAAT-box	CAAAT	common cis-acting element in promoter and enhancer regions
GhPAT23	CAAT-box	CAAAT	common cis-acting element in promoter and enhancer regions
GhPAT23	CAAT-box	CAAAT	common cis-acting element in promoter and enhancer regions
GhPAT23	CAAT-box	CAAAT	common cis-acting element in promoter and enhancer regions
GhPAT23	CAAT-box	CAAAT	common cis-acting element in promoter and enhancer regions
GhPAT23	CAAT-box	CCAAT	common cis-acting element in promoter and enhancer regions
GhPAT23	CAAT-box	CCAAT	common cis-acting element in promoter and enhancer regions
GhPAT23	CAAT-box	CAAAT	common cis-acting element in promoter and enhancer regions
GhPAT23	Gap-box	CAAATGAA(A/G)A	part of a light responsive element
GhPAT23	ARE	AAACCA	cis-acting regulatory element essential for the anaerobic induction
GhPAT24	Box 4	ATTAAT	part of a conserved DNA module involved in light responsiveness
GhPAT24	Box 4	ATTAAT	part of a conserved DNA module involved in light responsiveness
GhPAT24	Box 4	ATTAAT	part of a conserved DNA module involved in light responsiveness
GhPAT24	TATC-box	TATCCCA	cis-acting element involved in gibberellin-responsiveness
GhPAT24	Sp1	GGGCGG	light responsive element
GhPAT24	chs-CMA1a	TTACTTAA	part of a light responsive element
GhPAT24	CGTCA-motif	CGTCA	cis-acting regulatory element involved in the MeJA-responsiveness
GhPAT24	TATA-box	TATA	core promoter element around -30 of transcription start
GhPAT24	TATA-box	TATAAA	core promoter element around -30 of transcription start
GhPAT24	TATA-box	TATAA	core promoter element around -30 of transcription start
GhPAT24	TATA-box	TATA	core promoter element around -30 of transcription start
GhPAT24	TATA-box	ccTATAAAaa	core promoter element around -30 of transcription start
GhPAT24	TATA-box	TATA	core promoter element around -30 of transcription start
GhPAT24	TATA-box	TACAAAA	core promoter element around -30 of transcription start
GhPAT24	TATA-box	TATAAA	core promoter element around -30 of transcription start
GhPAT24	TATA-box	TATAA	core promoter element around -30 of transcription start
GhPAT24	TATA-box	TATA	core promoter element around -30 of transcription start
GhPAT24	TATA-box	TATAAA	core promoter element around -30 of transcription start
GhPAT24	TATA-box	TATAA	core promoter element around -30 of transcription start
GhPAT24	TATA-box	TATA	core promoter element around -30 of transcription start
GhPAT24	TATA-box	TATAAA	core promoter element around -30 of transcription start
GhPAT24	TATA-box	TATAA	core promoter element around -30 of transcription start
GhPAT24	TATA-box	TATA	core promoter element around -30 of transcription start
GhPAT24	TATA-box	ATATAT	core promoter element around -30 of transcription start
GhPAT24	TATA-box	TATATA	core promoter element around -30 of transcription start
GhPAT24	TATA-box	ATATAT	core promoter element around -30 of transcription start
GhPAT24	TATA-box	TATA	core promoter element around -30 of transcription start
GhPAT24	TATA-box	TATA	core promoter element around -30 of transcription start
GhPAT24	TATA-box	TATTTAAA	core promoter element around -30 of transcription start
GhPAT24	TATA-box	TATACA	core promoter element around -30 of transcription start
GhPAT24	TATA-box	TATA	core promoter element around -30 of transcription start
GhPAT24	TATA-box	TATACA	core promoter element around -30 of transcription start
GhPAT24	TATA-box	TATA	core promoter element around -30 of transcription start
GhPAT24	TATA-box	ATATAT	core promoter element around -30 of transcription start
GhPAT24	TATA-box	TATA	core promoter element around -30 of transcription start
GhPAT24	TGACG-motif	TGACG	cis-acting regulatory element involved in the MeJA-responsiveness
GhPAT24	LTR	CCGAAA	cis-acting element involved in low-temperature responsiveness
GhPAT24	LTR	CCGAAA	cis-acting element involved in low-temperature responsiveness
GhPAT24	LTR	CCGAAA	cis-acting element involved in low-temperature responsiveness
GhPAT24	CAT-box	GCCACT	cis-acting regulatory element related to meristem expression
GhPAT24	AE-box	AGAAACTT	part of a module for light response
GhPAT24	ARE	AAACCA	cis-acting regulatory element essential for the anaerobic induction
GhPAT24	ARE	AAACCA	cis-acting regulatory element essential for the anaerobic induction
GhPAT24	GARE-motif	TCTGTTG	gibberellin-responsive element
GhPAT24	CAAT-box	CCAAT	common cis-acting element in promoter and enhancer regions
GhPAT24	CAAT-box	CAAAT	common cis-acting element in promoter and enhancer regions
GhPAT24	CAAT-box	CAAAT	common cis-acting element in promoter and enhancer regions
GhPAT24	CAAT-box	CCAAT	common cis-acting element in promoter and enhancer regions
GhPAT24	CAAT-box	CCAAT	common cis-acting element in promoter and enhancer regions
GhPAT24	CAAT-box	CAAAT	common cis-acting element in promoter and enhancer regions
GhPAT24	CAAT-box	CAAAT	common cis-acting element in promoter and enhancer regions
GhPAT24	CAAT-box	CCAAT	common cis-acting element in promoter and enhancer regions
GhPAT24	CAAT-box	CAAAT	common cis-acting element in promoter and enhancer regions
GhPAT24	CAAT-box	CAAAT	common cis-acting element in promoter and enhancer regions
GhPAT24	CAAT-box	CAAAT	common cis-acting element in promoter and enhancer regions
GhPAT24	CAAT-box	CAAAT	common cis-acting element in promoter and enhancer regions
GhPAT24	CAAT-box	CAAAT	common cis-acting element in promoter and enhancer regions
GhPAT24	CAAT-box	CAAAT	common cis-acting element in promoter and enhancer regions
GhPAT24	CAAT-box	CCAAT	common cis-acting element in promoter and enhancer regions
GhPAT24	CAAT-box	CCAAT	common cis-acting element in promoter and enhancer regions
GhPAT24	CAAT-box	CAAAT	common cis-acting element in promoter and enhancer regions
GhPAT24	CAAT-box	CCAAT	common cis-acting element in promoter and enhancer regions
GhPAT24	CAAT-box	CAAAT	common cis-acting element in promoter and enhancer regions
GhPAT24	CAAT-box	CAAAT	common cis-acting element in promoter and enhancer regions
GhPAT24	CAAT-box	CCAAT	common cis-acting element in promoter and enhancer regions
GhPAT24	CAAT-box	CAAAT	common cis-acting element in promoter and enhancer regions
GhPAT24	CAAT-box	CAAAT	common cis-acting element in promoter and enhancer regions
GhPAT24	CAAT-box	CCAAT	common cis-acting element in promoter and enhancer regions
GhPAT24	CAAT-box	CCAAT	common cis-acting element in promoter and enhancer regions
GhPAT25	ATC-motif	AGTAATCT	part of a conserved DNA module involved in light responsiveness
GhPAT25	TGACG-motif	TGACG	cis-acting regulatory element involved in the MeJA-responsiveness
GhPAT25	TGACG-motif	TGACG	cis-acting regulatory element involved in the MeJA-responsiveness
GhPAT25	ABRE	ACGTG	cis-acting element involved in the abscisic acid responsiveness
GhPAT25	ABRE	ACGTG	cis-acting element involved in the abscisic acid responsiveness
GhPAT25	ABRE	ACGTG	cis-acting element involved in the abscisic acid responsiveness
GhPAT25	G-Box	CACGTT	cis-acting regulatory element involved in light responsiveness
GhPAT25	G-Box	CACGTT	cis-acting regulatory element involved in light responsiveness
GhPAT25	MRE	AACCTAA	MYB binding site involved in light responsiveness
GhPAT25	CAAT-box	CCAAT	common cis-acting element in promoter and enhancer regions
GhPAT25	CAAT-box	CAAAT	common cis-acting element in promoter and enhancer regions
GhPAT25	CAAT-box	CAAAT	common cis-acting element in promoter and enhancer regions
GhPAT25	CAAT-box	CAAAT	common cis-acting element in promoter and enhancer regions
GhPAT25	CAAT-box	CAAAT	common cis-acting element in promoter and enhancer regions
GhPAT25	CAAT-box	CCAAT	common cis-acting element in promoter and enhancer regions
GhPAT25	CAAT-box	CAAAT	common cis-acting element in promoter and enhancer regions
GhPAT25	CAAT-box	CAAAT	common cis-acting element in promoter and enhancer regions
GhPAT25	CAAT-box	CCAAT	common cis-acting element in promoter and enhancer regions
GhPAT25	CAAT-box	CCAAT	common cis-acting element in promoter and enhancer regions
GhPAT25	CAAT-box	CAAAT	common cis-acting element in promoter and enhancer regions
GhPAT25	CAAT-box	CAAAT	common cis-acting element in promoter and enhancer regions
GhPAT25	CAAT-box	CAAAT	common cis-acting element in promoter and enhancer regions
GhPAT25	CAAT-box	CAAAT	common cis-acting element in promoter and enhancer regions
GhPAT25	ARE	AAACCA	cis-acting regulatory element essential for the anaerobic induction
GhPAT25	GARE-motif	TCTGTTG	gibberellin-responsive element
GhPAT25	G-box	CACGAC	cis-acting regulatory element involved in light responsiveness
GhPAT25	G-box	CACGTC	cis-acting regulatory element involved in light responsiveness
GhPAT25	TCT-motif	TCTTAC	part of a light responsive element
GhPAT25	Box 4	ATTAAT	part of a conserved DNA module involved in light responsiveness
GhPAT25	Box 4	ATTAAT	part of a conserved DNA module involved in light responsiveness
GhPAT25	Box 4	ATTAAT	part of a conserved DNA module involved in light responsiveness
GhPAT25	Box 4	ATTAAT	part of a conserved DNA module involved in light responsiveness
GhPAT25	Box 4	ATTAAT	part of a conserved DNA module involved in light responsiveness
GhPAT25	Box 4	ATTAAT	part of a conserved DNA module involved in light responsiveness
GhPAT25	Box 4	ATTAAT	part of a conserved DNA module involved in light responsiveness
GhPAT25	MBS	CAACTG	MYB binding site involved in drought-inducibility
GhPAT25	GT1-motif	GGTTAA	light responsive element
GhPAT25	GT1-motif	GGTTAA	light responsive element
GhPAT25	TATA-box	TATACA	core promoter element around -30 of transcription start
GhPAT25	TATA-box	TATATA	core promoter element around -30 of transcription start
GhPAT25	TATA-box	ATATAT	core promoter element around -30 of transcription start
GhPAT25	TATA-box	TATATA	core promoter element around -30 of transcription start
GhPAT25	TATA-box	TATA	core promoter element around -30 of transcription start
GhPAT25	TATA-box	TATAAAA	core promoter element around -30 of transcription start
GhPAT25	TATA-box	TATAAA	core promoter element around -30 of transcription start
GhPAT25	TATA-box	TATAA	core promoter element around -30 of transcription start
GhPAT25	TATA-box	TATA	core promoter element around -30 of transcription start
GhPAT25	TATA-box	TATAAAT	core promoter element around -30 of transcription start
GhPAT25	TATA-box	TATAAA	core promoter element around -30 of transcription start
GhPAT25	TATA-box	TATAA	core promoter element around -30 of transcription start
GhPAT25	TATA-box	TATA	core promoter element around -30 of transcription start
GhPAT25	TATA-box	TATACA	core promoter element around -30 of transcription start
GhPAT25	TATA-box	TATA	core promoter element around -30 of transcription start
GhPAT25	TATA-box	ATTATA	core promoter element around -30 of transcription start
GhPAT25	TATA-box	TATAA	core promoter element around -30 of transcription start
GhPAT25	TATA-box	TATA	core promoter element around -30 of transcription start
GhPAT25	TATA-box	TATTTAAA	core promoter element around -30 of transcription start
GhPAT25	TATA-box	ATTATA	core promoter element around -30 of transcription start
GhPAT25	TATA-box	TATAA	core promoter element around -30 of transcription start
GhPAT25	TATA-box	TATA	core promoter element around -30 of transcription start
GhPAT25	TATA-box	TATA	core promoter element around -30 of transcription start
GhPAT25	TATA-box	TATA	core promoter element around -30 of transcription start
GhPAT25	TATA-box	ATATAT	core promoter element around -30 of transcription start
GhPAT25	TATA-box	TATA	core promoter element around -30 of transcription start
GhPAT25	TATA-box	ATATAA	core promoter element around -30 of transcription start
GhPAT25	TATA-box	TATA	core promoter element around -30 of transcription start
GhPAT25	TATA-box	ATTATA	core promoter element around -30 of transcription start
GhPAT25	TATA-box	TATAA	core promoter element around -30 of transcription start
GhPAT25	TATA-box	TATA	core promoter element around -30 of transcription start
GhPAT25	TATA-box	TATA	core promoter element around -30 of transcription start
GhPAT25	TATA-box	TATATA	core promoter element around -30 of transcription start
GhPAT25	TATA-box	ATATAT	core promoter element around -30 of transcription start
GhPAT25	TATA-box	TATATA	core promoter element around -30 of transcription start
GhPAT25	TATA-box	ATATAA	core promoter element around -30 of transcription start
GhPAT25	TATA-box	TATA	core promoter element around -30 of transcription start
GhPAT25	TATA-box	TACATAAA	core promoter element around -30 of transcription start
GhPAT25	TATA-box	ATATAA	core promoter element around -30 of transcription start
GhPAT25	TATA-box	TATA	core promoter element around -30 of transcription start
GhPAT25	TATA-box	ATATAA	core promoter element around -30 of transcription start
GhPAT25	TATA-box	TATA	core promoter element around -30 of transcription start
GhPAT25	TATA-box	ATATAT	core promoter element around -30 of transcription start
GhPAT25	TATA-box	TATATA	core promoter element around -30 of transcription start
GhPAT25	TATA-box	ATATAT	core promoter element around -30 of transcription start
GhPAT25	TATA-box	TATA	core promoter element around -30 of transcription start
GhPAT25	TATA-box	TATTTAAA	core promoter element around -30 of transcription start
GhPAT25	TATA-box	ATATAT	core promoter element around -30 of transcription start
GhPAT25	TATA-box	TATA	core promoter element around -30 of transcription start
GhPAT25	TATA-box	TATAAAA	core promoter element around -30 of transcription start
GhPAT25	TATA-box	TATAAA	core promoter element around -30 of transcription start
GhPAT25	TATA-box	TATAA	core promoter element around -30 of transcription start
GhPAT25	TATA-box	TATA	core promoter element around -30 of transcription start
GhPAT25	TATA-box	ATTATA	core promoter element around -30 of transcription start
GhPAT25	TATA-box	TATAA	core promoter element around -30 of transcription start
GhPAT25	TATA-box	TATA	core promoter element around -30 of transcription start
GhPAT25	TATA-box	ATTATA	core promoter element around -30 of transcription start
GhPAT25	TATA-box	TATAA	core promoter element around -30 of transcription start
GhPAT25	TATA-box	TATA	core promoter element around -30 of transcription start
GhPAT25	TATA-box	ATTATA	core promoter element around -30 of transcription start
GhPAT25	TATA-box	TATAA	core promoter element around -30 of transcription start
GhPAT25	TATA-box	TATA	core promoter element around -30 of transcription start
GhPAT25	TATA-box	ATTATA	core promoter element around -30 of transcription start
GhPAT25	TATA-box	TATAA	core promoter element around -30 of transcription start
GhPAT25	TATA-box	TATA	core promoter element around -30 of transcription start
GhPAT25	TATA-box	TATACA	core promoter element around -30 of transcription start
GhPAT25	TATA-box	TATA	core promoter element around -30 of transcription start
GhPAT25	TATA-box	ccTATAAAaa	core promoter element around -30 of transcription start
GhPAT25	CGTCA-motif	CGTCA	cis-acting regulatory element involved in the MeJA-responsiveness
GhPAT25	CGTCA-motif	CGTCA	cis-acting regulatory element involved in the MeJA-responsiveness
GhPAT26	AE-box	AGAAACAA	part of a module for light response
GhPAT26	I-box	cCATATCCAAT	part of a light responsive element
GhPAT26	TGACG-motif	TGACG	cis-acting regulatory element involved in the MeJA-responsiveness
GhPAT26	TGACG-motif	TGACG	cis-acting regulatory element involved in the MeJA-responsiveness
GhPAT26	LTR	CCGAAA	cis-acting element involved in low-temperature responsiveness
GhPAT26	TC-rich repeats	GTTTTCTTAC	cis-acting element involved in defense and stress responsiveness
GhPAT26	CAAT-box	CAAAT	common cis-acting element in promoter and enhancer regions
GhPAT26	CAAT-box	CAAAT	common cis-acting element in promoter and enhancer regions
GhPAT26	CAAT-box	CCAAT	common cis-acting element in promoter and enhancer regions
GhPAT26	CAAT-box	CAAAT	common cis-acting element in promoter and enhancer regions
GhPAT26	CAAT-box	CAAAT	common cis-acting element in promoter and enhancer regions
GhPAT26	CAAT-box	CAAAT	common cis-acting element in promoter and enhancer regions
GhPAT26	CAAT-box	CCAAT	common cis-acting element in promoter and enhancer regions
GhPAT26	CAAT-box	CAAAT	common cis-acting element in promoter and enhancer regions
GhPAT26	CAAT-box	CAAAT	common cis-acting element in promoter and enhancer regions
GhPAT26	CAAT-box	CAAAT	common cis-acting element in promoter and enhancer regions
GhPAT26	CAAT-box	CCAAT	common cis-acting element in promoter and enhancer regions
GhPAT26	CAAT-box	CAAAT	common cis-acting element in promoter and enhancer regions
GhPAT26	CAAT-box	CAAAT	common cis-acting element in promoter and enhancer regions
GhPAT26	CAAT-box	CCAAT	common cis-acting element in promoter and enhancer regions
GhPAT26	CAAT-box	CAAAT	common cis-acting element in promoter and enhancer regions
GhPAT26	CAAT-box	CAAAT	common cis-acting element in promoter and enhancer regions
GhPAT26	CAAT-box	CAAAT	common cis-acting element in promoter and enhancer regions
GhPAT26	CAAT-box	CAAAT	common cis-acting element in promoter and enhancer regions
GhPAT26	ARE	AAACCA	cis-acting regulatory element essential for the anaerobic induction
GhPAT26	ARE	AAACCA	cis-acting regulatory element essential for the anaerobic induction
GhPAT26	ARE	AAACCA	cis-acting regulatory element essential for the anaerobic induction
GhPAT26	ARE	AAACCA	cis-acting regulatory element essential for the anaerobic induction
GhPAT26	GA-motif	ATAGATAA	part of a light responsive element
GhPAT26	AT-rich element	ATAGAAATCAA	binding site of AT-rich DNA binding protein (ATBP-1)
GhPAT26	TCT-motif	TCTTAC	part of a light responsive element
GhPAT26	TCCC-motif	TCTCCCT	part of a light responsive element
GhPAT26	Box 4	ATTAAT	part of a conserved DNA module involved in light responsiveness
GhPAT26	Box 4	ATTAAT	part of a conserved DNA module involved in light responsiveness
GhPAT26	Box 4	ATTAAT	part of a conserved DNA module involved in light responsiveness
GhPAT26	MBS	CAACTG	MYB binding site involved in drought-inducibility
GhPAT26	GT1-motif	GGTTAAT	light responsive element
GhPAT26	GT1-motif	GGTTAA	light responsive element
GhPAT26	GT1-motif	GGTTAA	light responsive element
GhPAT26	TATA-box	ATATAT	core promoter element around -30 of transcription start
GhPAT26	TATA-box	TATATA	core promoter element around -30 of transcription start
GhPAT26	TATA-box	ATATAT	core promoter element around -30 of transcription start
GhPAT26	TATA-box	TATATA	core promoter element around -30 of transcription start
GhPAT26	TATA-box	TATA	core promoter element around -30 of transcription start
GhPAT26	TATA-box	ATATAA	core promoter element around -30 of transcription start
GhPAT26	TATA-box	TATA	core promoter element around -30 of transcription start
GhPAT26	TATA-box	ATATAT	core promoter element around -30 of transcription start
GhPAT26	TATA-box	TATATA	core promoter element around -30 of transcription start
GhPAT26	TATA-box	ATATAT	core promoter element around -30 of transcription start
GhPAT26	TATA-box	TATATA	core promoter element around -30 of transcription start
GhPAT26	TATA-box	ATATAT	core promoter element around -30 of transcription start
GhPAT26	TATA-box	TATATA	core promoter element around -30 of transcription start
GhPAT26	TATA-box	ATATAA	core promoter element around -30 of transcription start
GhPAT26	TATA-box	TATA	core promoter element around -30 of transcription start
GhPAT26	TATA-box	TATAA	core promoter element around -30 of transcription start
GhPAT26	TATA-box	TATA	core promoter element around -30 of transcription start
GhPAT26	TATA-box	TATAA	core promoter element around -30 of transcription start
GhPAT26	TATA-box	TATA	core promoter element around -30 of transcription start
GhPAT26	TATA-box	ATATAT	core promoter element around -30 of transcription start
GhPAT26	TATA-box	TATATA	core promoter element around -30 of transcription start
GhPAT26	TATA-box	ATATAT	core promoter element around -30 of transcription start
GhPAT26	TATA-box	TATATA	core promoter element around -30 of transcription start
GhPAT26	TATA-box	TATA	core promoter element around -30 of transcription start
GhPAT26	TATA-box	TATAAAA	core promoter element around -30 of transcription start
GhPAT26	TATA-box	TATAAA	core promoter element around -30 of transcription start
GhPAT26	TATA-box	TATAA	core promoter element around -30 of transcription start
GhPAT26	TATA-box	TATA	core promoter element around -30 of transcription start
GhPAT26	TATA-box	ATATAT	core promoter element around -30 of transcription start
GhPAT26	TATA-box	TATA	core promoter element around -30 of transcription start
GhPAT26	TATA-box	TATAAAA	core promoter element around -30 of transcription start
GhPAT26	TATA-box	TATAAA	core promoter element around -30 of transcription start
GhPAT26	TATA-box	TATAA	core promoter element around -30 of transcription start
GhPAT26	TATA-box	TATA	core promoter element around -30 of transcription start
GhPAT26	TATA-box	TATAAAA	core promoter element around -30 of transcription start
GhPAT26	TATA-box	TATAAA	core promoter element around -30 of transcription start
GhPAT26	TATA-box	TATAA	core promoter element around -30 of transcription start
GhPAT26	TATA-box	TATA	core promoter element around -30 of transcription start
GhPAT26	TATA-box	taTATAAAtc	core promoter element around -30 of transcription start
GhPAT26	TATA-box	TATAAAA	core promoter element around -30 of transcription start
GhPAT26	TATA-box	TATAAA	core promoter element around -30 of transcription start
GhPAT26	TATA-box	TATAA	core promoter element around -30 of transcription start
GhPAT26	TATA-box	TATA	core promoter element around -30 of transcription start
GhPAT26	TATA-box	taTATAAAtc	core promoter element around -30 of transcription start
GhPAT26	TATA-box	TATAAAA	core promoter element around -30 of transcription start
GhPAT26	TATA-box	TATAAA	core promoter element around -30 of transcription start
GhPAT26	TATA-box	TATATAA	core promoter element around -30 of transcription start
GhPAT26	TATA-box	TATATA	core promoter element around -30 of transcription start
GhPAT26	TATA-box	ATATAA	core promoter element around -30 of transcription start
GhPAT26	TATA-box	TATA	core promoter element around -30 of transcription start
GhPAT26	TATA-box	ATATAA	core promoter element around -30 of transcription start
GhPAT26	TATA-box	TATA	core promoter element around -30 of transcription start
GhPAT26	TATA-box	TATATA	core promoter element around -30 of transcription start
GhPAT26	TATA-box	ATATAT	core promoter element around -30 of transcription start
GhPAT26	TATA-box	TATA	core promoter element around -30 of transcription start
GhPAT26	TATA-box	TATA	core promoter element around -30 of transcription start
GhPAT26	TATA-box	TATA	core promoter element around -30 of transcription start
GhPAT26	TATA-box	TATAA	core promoter element around -30 of transcription start
GhPAT26	TATA-box	TATA	core promoter element around -30 of transcription start
GhPAT26	TATA-box	taTATAAAtc	core promoter element around -30 of transcription start
GhPAT26	TATA-box	TATACA	core promoter element around -30 of transcription start
GhPAT26	TATA-box	TATA	core promoter element around -30 of transcription start
GhPAT26	TATA-box	TATA	core promoter element around -30 of transcription start
GhPAT26	TATA-box	TATAAAA	core promoter element around -30 of transcription start
GhPAT26	TATA-box	TATAAA	core promoter element around -30 of transcription start
GhPAT26	TATA-box	TATAA	core promoter element around -30 of transcription start
GhPAT26	TATA-box	TATA	core promoter element around -30 of transcription start
GhPAT26	TATA-box	ATTATA	core promoter element around -30 of transcription start
GhPAT26	TATA-box	TATAA	core promoter element around -30 of transcription start
GhPAT26	TATA-box	TATA	core promoter element around -30 of transcription start
GhPAT26	TATA-box	ATATAT	core promoter element around -30 of transcription start
GhPAT26	TATA-box	TATA	core promoter element around -30 of transcription start
GhPAT26	TATA-box	ATATAT	core promoter element around -30 of transcription start
GhPAT26	TATA-box	TATA	core promoter element around -30 of transcription start
GhPAT26	TATA-box	TATA	core promoter element around -30 of transcription start
GhPAT26	TATA-box	TATAAAT	core promoter element around -30 of transcription start
GhPAT26	TATA-box	TATAAA	core promoter element around -30 of transcription start
GhPAT26	TATA-box	TATAA	core promoter element around -30 of transcription start
GhPAT26	TATA-box	TATA	core promoter element around -30 of transcription start
GhPAT26	TATA-box	TACAAAA	core promoter element around -30 of transcription start
GhPAT26	P-box	CCTTTTG	gibberellin-responsive element
GhPAT26	GCN4_motif	TGAGTCA	cis-regulatory element involved in endosperm expression
GhPAT26	CGTCA-motif	CGTCA	cis-acting regulatory element involved in the MeJA-responsiveness
GhPAT26	CGTCA-motif	CGTCA	cis-acting regulatory element involved in the MeJA-responsiveness
GhPAT27	O2-site	GATGATGTGG	cis-acting regulatory element involved in zein metabolism regulation
GhPAT27	O2-site	GATGACATGG	cis-acting regulatory element involved in zein metabolism regulation
GhPAT27	G-box	CACGAC	cis-acting regulatory element involved in light responsiveness
GhPAT27	3-AF3 binding site	CACTATCTAAC	part of a conserved DNA module array (CMA3)
GhPAT27	A-box	CCGTCC	cis-acting regulatory element
GhPAT27	ATCT-motif	AATCTAATCC	part of a conserved DNA module involved in light responsiveness
GhPAT27	Box 4	ATTAAT	part of a conserved DNA module involved in light responsiveness
GhPAT27	Box 4	ATTAAT	part of a conserved DNA module involved in light responsiveness
GhPAT27	Box 4	ATTAAT	part of a conserved DNA module involved in light responsiveness
GhPAT27	Box 4	ATTAAT	part of a conserved DNA module involved in light responsiveness
GhPAT27	MBS	CAACTG	MYB binding site involved in drought-inducibility
GhPAT27	TCT-motif	TCTTAC	part of a light responsive element
GhPAT27	TCT-motif	TCTTAC	part of a light responsive element
GhPAT27	TCT-motif	TCTTAC	part of a light responsive element
GhPAT27	P-box	CCTTTTG	gibberellin-responsive element
GhPAT27	GT1-motif	GGTTAAT	light responsive element
GhPAT27	GT1-motif	GGTTAA	light responsive element
GhPAT27	GT1-motif	GGTTAAT	light responsive element
GhPAT27	GT1-motif	GGTTAAT	light responsive element
GhPAT27	TATA-box	ATTATA	core promoter element around -30 of transcription start
GhPAT27	TATA-box	TATAA	core promoter element around -30 of transcription start
GhPAT27	TATA-box	TATA	core promoter element around -30 of transcription start
GhPAT27	TATA-box	ATATAA	core promoter element around -30 of transcription start
GhPAT27	TATA-box	TATA	core promoter element around -30 of transcription start
GhPAT27	TATA-box	taTATAAAtc	core promoter element around -30 of transcription start
GhPAT27	TATA-box	ATATAA	core promoter element around -30 of transcription start
GhPAT27	TATA-box	TATA	core promoter element around -30 of transcription start
GhPAT27	TATA-box	ATATAT	core promoter element around -30 of transcription start
GhPAT27	TATA-box	TATA	core promoter element around -30 of transcription start
GhPAT27	TATA-box	ccTATAAAaa	core promoter element around -30 of transcription start
GhPAT27	HD-Zip 3	GTAAT(G/C)ATTAC	protein binding site
GhPAT27	CGTCA-motif	CGTCA	cis-acting regulatory element involved in the MeJA-responsiveness
GhPAT27	TGA-element	AACGAC	auxin-responsive element
GhPAT27	TGA-element	AACGAC	auxin-responsive element
GhPAT27	I-box	GTATAAGGCC	part of a light responsive element
GhPAT27	CAT-box	GCCACT	cis-acting regulatory element related to meristem expression
GhPAT27	LTR	CCGAAA	cis-acting element involved in low-temperature responsiveness
GhPAT27	LTR	CCGAAA	cis-acting element involved in low-temperature responsiveness
GhPAT27	TGACG-motif	TGACG	cis-acting regulatory element involved in the MeJA-responsiveness
GhPAT27	G-Box	TCCACATGGCA	cis-acting regulatory element involved in light responsiveness
GhPAT27	CAAT-box	CAAAT	common cis-acting element in promoter and enhancer regions
GhPAT27	CAAT-box	CAAAT	common cis-acting element in promoter and enhancer regions
GhPAT27	CAAT-box	CAAAT	common cis-acting element in promoter and enhancer regions
GhPAT27	CAAT-box	CAAAT	common cis-acting element in promoter and enhancer regions
GhPAT27	CAAT-box	CAAAT	common cis-acting element in promoter and enhancer regions
GhPAT27	CAAT-box	CCAAT	common cis-acting element in promoter and enhancer regions
GhPAT27	CAAT-box	CCAAT	common cis-acting element in promoter and enhancer regions
GhPAT27	CAAT-box	CAAAT	common cis-acting element in promoter and enhancer regions
GhPAT27	CAAT-box	CAAAT	common cis-acting element in promoter and enhancer regions
GhPAT27	CAAT-box	CAAAT	common cis-acting element in promoter and enhancer regions
GhPAT27	CAAT-box	CAAAT	common cis-acting element in promoter and enhancer regions
GhPAT27	CAAT-box	CCAAT	common cis-acting element in promoter and enhancer regions
GhPAT27	CAAT-box	CCAAT	common cis-acting element in promoter and enhancer regions
GhPAT27	CAAT-box	CCAAT	common cis-acting element in promoter and enhancer regions
GhPAT27	CAAT-box	TGCCAAC	common cis-acting element in promoter and enhancer regions
GhPAT27	CAAT-box	CCAAT	common cis-acting element in promoter and enhancer regions
GhPAT27	LAMP-element	CTTTATCA	part of a light responsive element
GhPAT27	ARE	AAACCA	cis-acting regulatory element essential for the anaerobic induction
GhPAT27	ARE	AAACCA	cis-acting regulatory element essential for the anaerobic induction
GhPAT27	ARE	AAACCA	cis-acting regulatory element essential for the anaerobic induction
GhPAT27	ARE	AAACCA	cis-acting regulatory element essential for the anaerobic induction
GhPAT27	ARE	AAACCA	cis-acting regulatory element essential for the anaerobic induction
GhPAT28	TATA-box	TATA	core promoter element around -30 of transcription start
GhPAT28	TATA-box	TATA	core promoter element around -30 of transcription start
GhPAT28	TATA-box	TATAA	core promoter element around -30 of transcription start
GhPAT28	TATA-box	TATA	core promoter element around -30 of transcription start
GhPAT28	TATA-box	TACAAAA	core promoter element around -30 of transcription start
GhPAT28	TATA-box	ATTATA	core promoter element around -30 of transcription start
GhPAT28	TATA-box	TATAA	core promoter element around -30 of transcription start
GhPAT28	TATA-box	TATA	core promoter element around -30 of transcription start
GhPAT28	TATA-box	TATA	core promoter element around -30 of transcription start
GhPAT28	TATA-box	TATAAAA	core promoter element around -30 of transcription start
GhPAT28	TATA-box	TATAAA	core promoter element around -30 of transcription start
GhPAT28	TATA-box	TATAA	core promoter element around -30 of transcription start
GhPAT28	TATA-box	TATA	core promoter element around -30 of transcription start
GhPAT28	TATA-box	TATAAAA	core promoter element around -30 of transcription start
GhPAT28	TATA-box	TATAAA	core promoter element around -30 of transcription start
GhPAT28	TATA-box	TATAA	core promoter element around -30 of transcription start
GhPAT28	TATA-box	TATA	core promoter element around -30 of transcription start
GhPAT28	TATA-box	ATTATA	core promoter element around -30 of transcription start
GhPAT28	TATA-box	TATAA	core promoter element around -30 of transcription start
GhPAT28	TATA-box	TATA	core promoter element around -30 of transcription start
GhPAT28	TATA-box	taTATAAAtc	core promoter element around -30 of transcription start
GhPAT28	TATA-box	ATATAA	core promoter element around -30 of transcription start
GhPAT28	TATA-box	TATA	core promoter element around -30 of transcription start
GhPAT28	TATA-box	TAAAGATT	core promoter element around -30 of transcription start
GhPAT28	TATA-box	ATTATA	core promoter element around -30 of transcription start
GhPAT28	TATA-box	TATAA	core promoter element around -30 of transcription start
GhPAT28	TATA-box	TATA	core promoter element around -30 of transcription start
GhPAT28	TATA-box	taTATAAAtc	core promoter element around -30 of transcription start
GhPAT28	TATA-box	TATAAAT	core promoter element around -30 of transcription start
GhPAT28	TATA-box	TATAAA	core promoter element around -30 of transcription start
GhPAT28	TATA-box	TATATAA	core promoter element around -30 of transcription start
GhPAT28	TATA-box	TATATA	core promoter element around -30 of transcription start
GhPAT28	TATA-box	ATATAT	core promoter element around -30 of transcription start
GhPAT28	TATA-box	TATATA	core promoter element around -30 of transcription start
GhPAT28	TATA-box	TATA	core promoter element around -30 of transcription start
GhPAT28	TATA-box	TATACA	core promoter element around -30 of transcription start
GhPAT28	TATA-box	TATA	core promoter element around -30 of transcription start
GhPAT28	TATA-box	TACAAAA	core promoter element around -30 of transcription start
GhPAT28	GT1-motif	GGTTAA	light responsive element
GhPAT28	GT1-motif	GGTTAAT	light responsive element
GhPAT28	GT1-motif	GGTTAA	light responsive element
GhPAT28	AuxRR-core	GGTCCAT	cis-acting regulatory element involved in auxin responsiveness
GhPAT28	CGTCA-motif	CGTCA	cis-acting regulatory element involved in the MeJA-responsiveness
GhPAT28	CGTCA-motif	CGTCA	cis-acting regulatory element involved in the MeJA-responsiveness
GhPAT28	GATA-motif	GATAGGA	part of a light responsive element
GhPAT28	ATCT-motif	AATCTAATCC	part of a conserved DNA module involved in light responsiveness
GhPAT28	AAAC-motif	CAATCAAAACCT	light responsive element
GhPAT28	Box 4	ATTAAT	part of a conserved DNA module involved in light responsiveness
GhPAT28	Box 4	ATTAAT	part of a conserved DNA module involved in light responsiveness
GhPAT28	Box 4	ATTAAT	part of a conserved DNA module involved in light responsiveness
GhPAT28	MBS	CAACTG	MYB binding site involved in drought-inducibility
GhPAT28	TCT-motif	TCTTAC	part of a light responsive element
GhPAT28	CAAT-box	CAAAT	common cis-acting element in promoter and enhancer regions
GhPAT28	CAAT-box	CAAAT	common cis-acting element in promoter and enhancer regions
GhPAT28	CAAT-box	CAAAT	common cis-acting element in promoter and enhancer regions
GhPAT28	CAAT-box	CAAAT	common cis-acting element in promoter and enhancer regions
GhPAT28	CAAT-box	CCAAT	common cis-acting element in promoter and enhancer regions
GhPAT28	CAAT-box	CCAAT	common cis-acting element in promoter and enhancer regions
GhPAT28	CAAT-box	CAAAT	common cis-acting element in promoter and enhancer regions
GhPAT28	CAAT-box	CCAAT	common cis-acting element in promoter and enhancer regions
GhPAT28	CAAT-box	CCAAT	common cis-acting element in promoter and enhancer regions
GhPAT28	CAAT-box	CAAAT	common cis-acting element in promoter and enhancer regions
GhPAT28	CAAT-box	AGCTCAATTTCA	common cis-acting element in promoter and enhancer regions
GhPAT28	CAAT-box	CAAAT	common cis-acting element in promoter and enhancer regions
[truncated: 4,548 more rows]
