# Supplementary material for: Protein S-Acyl Transferase GhPAT27 Was Associated with Verticillium wilt Resistance in Cotton
Source: Plants (Basel). 2022 Oct 18;11(20):2758. doi: 10.3390/plants11202758 (PMC9611673; doi:10.3390/plants11202758)
Supplement: Supplementary file 1 [file plants-11-02758-s001.zip › Table S3 Primer sequences used in this study..xlsx]

## Sheet: Sheet1
Table S3: Primer sequences used in this study.
gene_name	Forward primer	Reverse primer
RT-GhPAT2	CATTGTCCATGGGTCGGTCA	AAGGCCACCAACAAACCAGA
RT-GhPAT3	AGCAGCACAGTGCAGATACT	GTGTGGTAGGATAACTATGTGTCT
RT-GhPAT10	ATTGGCACGGTTAAATGCGG	CGCTTAGCTGCTCGTCTTCT
RT-GhPAT27	GGCCATCGCGTTCGTCTATT	CGACACCGGTGAAAGCGA
RT-GhPAT33	AAGACGACCAGGACGAGACA	TGATTCCAGGGTCAATGGCT
RT-GhPAT42	CTCTGCACTGGATCTGCTGT	ACATCTTTAGCACGAGGAAGT
RT-GhPAT48	CCATTACTGCTCCAAGCCCA	ATGCCACAAGACCTTCCCTG
RT-GhPAT51	GCGGTGGATTCGACTCCTTT	GAACAATGATGGCACCGTGG
RT-GhPAT59	ATCACTGCTTCCCTTGCCTC	TGTTTGGCCATTGATGACTGC
VdActin	CTGGTATCGTGCTTGACTCTG	GATTTCACGCTCGGCAGT
GhUBQ7	GAAGGCATTCCACCTGACCAAC	CTTGACCTTCTTCTTCTTGTGCTTG
VIGS-GhPAT27	AAGGTTACCGACTTCATGGATCCAGGTCGGG	GAGCTCGGTACCGGTGAGACTGCCTTGCTTTGGT
